# Supplementary material for: Long-term in vitro monitoring of AAV-transduction efficiencies in real-time with Hoechst 33342
Source: PLoS One. 2024 Mar 1;19(3):e0298173. doi: 10.1371/journal.pone.0298173 (PMC10906819; doi:10.1371/journal.pone.0298173)
Supplement: S1 Table — (XLSX) [file pone.0298173.s004.xlsx]

## Sheet: Data Figure 3
Percentages of GFP-positive Nuclei per image section for Figure 3C:
	Time in h	AAV-2-CMV-GFP			AAV-6-CMV-GFP			AAV-DJ-CMV-GFP
	24	63.466	63.3871	61.8361	31.0522	32.7856	27.9287	58.0101	59.9064	58.0202
	48	95.8361	95.4128	97.4851	55.7609	56.6614	52.1487	92.9214	93.0292	92.8991
Figure 3 B	72	99.3561	99.2335	99.4805	56.4202	62.2786	60.6884	97.6283	97.946	97.3684
	96	99.3437	98.8491	99.6305	37.116	45.265	45.3018	92.1404	94.263	93.0324
	120	97.4985	96.3826	99.186	27.2985	34.0768	33.0173	83.5628	87.8608	86.6345
	168	88.8616	78.116	84.838	17.2063	20.6061	19.7562	58.451	59.8528	66.6667
	336	46.6232	39.2793	40.6535	13.824	13.1355	12.1194	30.3336	31.1482	35.8721
Row statistics for Figure 3C and Figure 3B
	Time in h	AAV-2-CMV-GFP			AAV-6-CMV-GFP			AAV-DJ-CMV-GFP
		Mean	SD	N	Mean	SD	N	Mean	SD	N
	24	62.8964	0.919095	3	30.5888	2.46139	3	58.6456	1.09191	3
	48	96.2447	1.09488	3	54.857	2.3883	3	92.9499	0.0695894	3
Figure 3 B	72	99.3567	0.123536	3	59.7957	3.02947	3	97.6476	0.289288	3
	96	99.2744	0.395295	3	42.5609	4.7155	3	93.1453	1.06578	3
	120	97.6891	1.41141	3	31.4642	3.6463	3	86.0194	2.21402	3
	168	83.9385	5.42897	3	19.1895	1.7693	3	61.6568	4.39491	3
	336	42.1853	3.90421	3	13.0263	0.857548	3	32.4513	2.99036	3

## Sheet: Data Figure 4A+B
Figure 4A+B:
	Time in h	control						50 k MOI AAV-DJ-GFP						100 k MOI AAV-DJ-GFP						200 k MOI AAV-DJ-GFP
Numbers of Nuclei	48	941*	1382	1331	1404	1634	1448	476*	464	944	759	980	815	671	480*	451	631	695	646	418	586	366	353	295*	462
Numbers of GFP-positive nuclei	48	1*	0	0	0	2	0	470*	462	725	541	739	565	661	468*	446	622	689	630	410	582	358	351	289*	448
Percentage of GFP-positive nuclei	48	NA	0	0	0	0.122399	0	NA	99.569	76.8008	71.278	75.4082	69.3252	98.5097	NA	98.8914	98.5737	99.1367	97.5232	98.0861	99.3174	97.8142	99.4334	NA	96.9697
Average Percentage of GFP-positive nuclei for Figure 4B	48	0.0244798						78.4762						98.5269						98.3242
Total numbers of analyzed nuclei for Figure 4B	48	7199						3962						3094						2185
Legend
Outtakes are marked in italic bold blue numbers*
Representative Samples used for Figure 4A are marked in red italic numbers

## Sheet: Data Figure 4C + SV1
Figure 4C: Total numbers of nuclei vs. number of GFP-positive nuclei per time-point from 3h to 96h
	Time in h	Total numbers of nuclei (control)						Numbers of GFP-positive nulei (control)						Total numbers of nuclei (Moi 50K)						Numbers of GFP-positive nulei (Moi 50K)						Total numbers of nuclei (Moi 100K)						Numbers of GFP-positive nulei (Moi 100K)						Total numbers of nuclei (Moi 200K)						Numbers of GFP-positive nulei (Moi 200K)
	0*	63*	61*	41*	39*	71*	41*	23*	0*	19*	19*	40*	17*	36*	15*	33*	54*	53*	49*	31*	7*	22*	18*	23*	16*	46*	20*	46*	30*	43*	48*	26*	13*	23*	20*	27*	36*	56*	43*	43*	34*	26*	73*	47*	37*	34*	20*	15*	55*
	0,5*	87*	111*	81*	81*	130*	95*	5*	1*	12*	9*	32*	14*	69*	58*	86*	103*	100*	67*	28*	16*	30*	17*	30*	3*	102*	27*	86*	83*	104*	95*	36*	9*	19*	31*	24*	35*	62*	70*	50*	68*	78*	124*	27*	25*	16*	15*	18*	32*
	1*	119*	164*	137*	148*	191*	169*	3*	0*	5*	8*	17*	10*	142*	120*	135*	131*	159*	115*	30*	8*	18*	10*	10*	5*	171*	82*	136*	172*	178*	130*	29*	18*	13*	17*	15*	27*	126*	165*	131*	158*	129*	184*	61*	31*	22*	4*	13*	32*
	1,5*	144*	210*	187*	200*	237*	199*	1*	0*	5*	2*	21*	6*	177*	157*	180*	157*	185*	141*	25*	7*	11*	9*	9*	1*	227*	112*	187*	224*	218*	164*	17*	17*	5*	18*	11*	13*	173*	202*	169*	179*	147*	205*	51*	22*	17*	4*	7*	23*
	2*	167*	238*	199*	215*	259*	219*	3*	0*	4*	1*	18*	5*	186*	186*	197*	169*	209*	147*	13*	7*	11*	2*	11*	1*	236*	133*	224*	232*	237*	183*	10*	10*	6*	15*	3*	8*	192*	220*	201*	208*	150*	228*	40*	14*	10*	2*	1*	30*
	2,5*	175*	254*	223*	226*	268*	226*	2*	0*	2*	3*	16*	4*	198*	179*	212*	171*	209*	150*	15*	7*	8*	2*	5*	2*	252*	163*	216*	245*	248*	193*	12*	13*	5*	7*	3*	8*	199*	229*	201*	215*	158*	225*	32*	9*	9*	2*	0*	17*
	3	179*	241	216	233	274	229	1*	0	2	1	14	5	190*	190*	216	177	210	147	16*	5*	8	1	4	0	264	175*	214	246	246	200	13	17*	3	6	0	5	201	237*	201	226	153*	232	27	6*	4	1	1*	22
	3.5	186*	269	221	232	295	229	1*	0	2	2	21	1	195*	193*	218	177	220	162	17*	3*	7	2	4	0	274	181*	224	251	250	203	7	4*	2	6	1	4	225	237*	208	227	158*	232	24	10*	2	3	0*	14
	4	188*	268	231	237	304	239	1*	0	2	0	12	2	199*	201*	229	185	224	161	11*	5*	6	1	3	0	264	195*	215	263	252	208	10	8*	4	2	1	4	219	242*	209	231	169*	238	28	9*	3	1	0*	19
	4.5	193*	265	233	251	307	250	1*	0	2	1	19	3	206*	193*	231	182	231	161	10*	2*	3	1	2	0	278	209*	223	267	267	221	3	3*	2	2	2	8	223	252*	221	234	166*	255	19	4*	3	0	0*	22
	5	202*	276	240	258	315	256	1*	0	2	0	17	1	221*	206*	240	201	219	164	5*	4*	6	1	2	0	278	206*	216	280	279	222	3	5*	3	2	0	3	230	255*	213	236	167*	262	25	3*	5	1	1*	21
	5.5	193*	280	256	271	318	255	1*	0	2	0	13	2	222*	206*	244	198	250	179	7*	4*	3	1	4	0	289	207*	229	284	288	225	5	5*	1	1	2	4	248	260*	220	250	173*	263	21	5*	2	1	2*	23
	6	203*	290	265	278	332	263	1*	0	2	0	16	1	229*	211*	249	210	247	185	7*	4*	4	1	2	0	290	208*	249	288	297	223	2	1*	1	1	1	3	246	276*	218	249	175*	261	19	4*	2	1	2*	19
	6.5	205*	285	263	285	330	265	1*	0	3	0	16	0	217*	211*	242	217	252	189	7*	3*	4	1	2	0	294	209*	247	288	298	227	5	2*	5	1	1	4	240	277*	219	250	174*	260	23	3*	4	4	2*	19
	7	224*	304	276	284	330	276	1*	0	2	0	12	0	232*	218*	252	222	252	188	8*	7*	5	1	2	1	299	196*	242	302	304	221	8	5*	3	3	4	3	226	274*	220	249	177*	256	23	9*	10	8	5*	20
	7.5	216*	317	276	283	348	263	2*	0	2	0	12	0	230*	225*	259	219	259	197	16*	6*	5	1	2	2	306	204*	240	299	309	225	6	5*	9	4	8	6	234	273*	221	253	172*	256	23	12*	15	14	7*	24
	8	216*	311	285	283	352	274	1*	0	2	1	14	0	228*	219*	263	228	263	191	14*	9*	2	1	2	0	304	209*	235	307	318	223	12	6*	14	10	15	9	231	276*	233	263	164*	253	28	15*	25	20	10*	27
	8.5	214*	315	285	286	358	269	1*	0	2	0	13	0	237*	225*	258	223	271	199	22*	13*	3	1	3	1	307	225*	245	314	331	230	18	13*	22	11	16	8	237	281*	238	259	172*	264	35	22*	33	27	20*	33
	9	219*	325	281	294	345	274	1*	0	1	0	13	1	229*	223*	274	231	276	200	23*	21*	7	1	5	1	309	224*	248	325	330	238	24	15*	30	15	19	14	227	279*	226	262	169*	273	52	23*	38	34	21*	42
	9.5	219*	322	296	295	347	271	1*	0	2	0	13	0	237*	227*	271	225	270	207	30*	28*	8	2	4	0	316	217*	253	324	319	244	30	21*	41	27	31	18	243	279*	221	259	176*	275	56	32*	53	48	29*	48
	10	232*	323	308	289	355	278	1*	0	1	0	14	0	245*	224*	273	234	266	207	43*	37*	10	1	8	0	326	217*	252	321	315	243	35	20*	48	30	37	15	245	289*	233	262	181*	274	68	41*	64	53	40*	52
	10.5	238*	338	308	294	366	276	1*	0	1	0	11	0	251*	229*	281	227	285	210	51*	46*	10	2	8	0	326	220*	259	321	324	244	45	33*	65	46	50	23	245	294*	229	266	184*	267	68	48*	79	71	51*	57
	11	225*	326	303	303	380	281	1*	0	1	0	10	0	249*	227*	280	228	276	210	58*	50*	14	2	7	2	331	227*	261	322	322	243	51	38*	70	54	63	26	262	296*	223	269	188*	274	79	58*	91	80	59*	60
	11.5	230*	326	304	306	378	281	1*	0	1	0	9	0	245*	228*	285	226	282	211	66*	60*	15	4	11	5	323	220*	253	334	330	241	63	48*	77	65	75	30	252	297*	228	275	185*	286	85	74*	100	96	74*	78
	12	234*	334	318	323	387	288	1*	0	1	0	10	0	243*	236*	289	230	280	221	77*	68*	20	9	12	5	327	222*	261	318	339	258	78	48*	96	76	90	42	250	304*	233	262	186*	287	94	87*	106	99	75*	89
	12.5	234*	325	312	318	380	293	1*	0	1	0	11	0	252*	230*	293	236	289	220	90*	74*	21	11	21	8	347	236*	268	330	346	260	99	65*	106	100	101	46	251	312*	236	269	178*	288	109	101*	127	116	79*	104
	13	246*	346	324	324	392	305	1*	0	1	0	8	0	247*	242*	299	245	285	225	96*	91*	31	17	21	9	343	227*	260	338	336	256	119	74*	112	121	107	58	246	316*	246	270	190*	300	120	111*	133	132	89*	116
	13.5	253*	340	325	323	395	301	1*	0	1	0	10	0	251*	244*	304	244	291	228	100*	97*	41	12	34	12	347	229*	267	339	346	261	137	84*	133	136	125	68	246	307*	237	271	200*	298	135	120*	140	147	95*	127
	14	245*	339	331	316	404	315	1*	0	1	0	5	0	253*	246*	312	242	313	232	117*	106*	50	17	34	9	339	238*	265	355	348	256	149	99*	139	141	150	77	260	308*	242	275	195*	307	153	130*	149	157	103*	141
	14.5	255*	340	327	316	410	311	1*	0	1	0	8	0	251*	244*	314	242	311	237	127*	112*	51	26	42	13	353	244*	265	351	344	272	175	105*	142	159	147	93	255	316*	257	275	203*	313	167	145*	159	168	109*	163
	15	244*	344	338	331	404	322	1*	0	0	0	6	0	267*	244*	314	244	317	244	142*	122*	63	33	51	24	358	256*	267	353	351	283	190	104*	154	175	184	103	256	309*	256	280	205*	319	170	159*	167	179	116*	187
	15.5	252*	347	330	341	407	317	1*	0	0	0	5	0	255*	249*	319	248	327	234	154*	139*	78	41	58	26	352	253*	271	357	357	275	192	113*	166	190	196	103	263	325*	257	283	202*	313	180	171*	173	193	114*	191
	16	264*	358	346	350	432	315	1*	0	1	0	5	1	260*	246*	326	254	317	244	171*	139*	76	44	65	33	361	253*	277	363	352	276	201	124*	186	207	206	120	256	325*	254	290	203*	314	189	186*	181	208	111*	192
	16.5	262*	362	339	350	418	332	1*	0	1	0	7	0	264*	248*	332	266	330	244	176*	158*	92	52	82	49	361	257*	277	367	361	281	226	141*	190	219	224	128	270	332*	254	286	203*	321	194	201*	185	214	122*	196
	17	268*	379	355	356	427	337	1*	0	1	0	4	0	274*	249*	342	261	332	241	189*	167*	108	66	90	52	368	255*	286	372	368	286	237	143*	201	237	241	147	272	333*	261	281	203*	318	205	211*	196	215	125*	215
	17.5	279*	378	345	360	436	339	1*	0	0	0	4	0	268*	253*	347	258	344	246	194*	174*	118	75	100	56	370	271*	283	381	372	285	244	171*	209	254	252	150	268	338*	263	275	201*	327	213	224*	201	212	128*	219
	18	284*	374	369	362	454	337	1*	0	1	0	4	0	270*	254*	337	267	348	242	193*	178*	120	90	105	59	380	259*	280	383	379	294	262	160*	211	267	255	164	263	345*	260	285	203*	324	208	241*	214	222	136*	232
	18.5	288*	400	376	391	459	350	1*	0	0	0	3	0	283*	265*	350	263	355	264	207*	187*	147	90	116	70	379	262*	285	380	389	301	271	173*	218	268	287	181	262	328*	259	280	205*	331	216	235*	213	228	139*	239
	19	293*	408	388	393	484	354	1*	0	0	0	4	0	278*	273*	371	272	362	258	208*	193*	150	100	117	81	381	273*	295	390	391	299	284	187*	229	286	300	193	274	348*	265	271	207*	338	224	260*	220	219	145*	260
	19.5	295*	444	394	407	502	363	1*	0	0	0	5	0	289*	272*	383	279	371	276	223*	205*	167	117	140	94	385	276*	296	394	399	307	294	195*	237	307	313	203	271	355*	255	278	209*	334	236	271*	215	232	156*	253
	20	310*	436	404	431	513	383	1*	0	0	0	3	0	283*	269*	383	282	371	281	225*	211*	173	119	145	98	389	284*	305	401	403	307	300	202*	248	314	319	205	278	356*	263	287	212*	336	241	280*	225	243	164*	271
	20.5	315*	460	422	429	532	391	1*	0	1	0	1	0	286*	279*	391	290	382	281	231*	220*	186	126	153	103	383	288*	308	409	422	316	306	216*	250	328	343	221	284	361*	269	284	214*	346	255	290*	234	242	158*	279
	21	319*	459	431	443	551	400	1*	0	1	0	3	0	288*	285*	382	292	387	291	235*	229*	181	137	169	114	388	293*	318	407	422	311	312	224*	268	345	356	219	299	367*	275	287	214*	337	266	298*	241	250	169*	276
	21.5	332*	466	457	453	547	417	1*	0	0	0	3	0	296*	286*	407	312	407	293	250*	242*	194	146	189	118	399	300*	315	424	433	321	336	239*	262	364	370	240	295	368*	282	296	213*	342	271	309*	252	256	175*	283
	22	336*	490	475	459	563	439	1*	0	0	0	2	0	298*	292*	414	322	417	309	253*	251*	217	164	209	130	406	301*	326	421	440	320	347	245*	274	359	381	241	304	382*	281	283	217*	346	277	330*	254	251	183*	291
	22.5	351*	495	478	478	590	443	1*	0	0	0	3	0	310*	302*	421	325	415	310	268*	257*	229	167	216	143	424	326*	329	433	449	332	361	271*	283	373	391	256	312	384*	278	297	225*	355	281	340*	256	268	188*	300
	23	360*	503	495	497	593	454	1*	0	0	0	1	0	313*	307*	418	321	413	317	274*	276*	226	163	206	139	424	323*	336	445	451	353	374	274*	295	388	397	281	309	392*	287	300	216*	359	279	355*	268	272	187*	312
	23.5	393*	522	496	481	622	451	1*	0	0	0	1	0	330*	300*	435	337	432	317	287*	267*	245	175	228	151	432	325*	336	457	467	352	384	280*	298	410	424	288	324	393*	293	302	234*	362	291	360*	271	278	204*	314
	24	401*	521	528	506	650	474	1*	0	0	0	1	0	323*	306*	441	341	445	338	281*	281*	265	190	239	154	446	320*	344	456	482	363	402	281*	305	411	445	284	311	407*	292	317	229*	359	290	372*	272	290	203*	316
	24.5	399*	543	535	531	652	502	1*	0	0	0	1	0	335*	315*	445	347	466	330	295*	277*	256	192	264	153	444	327*	348	453	484	362	407	288*	311	419	455	301	317	396*	292	316	238*	366	294	368*	276	294	209*	321
	25	416*	555	516	536	673	504	1*	0	0	0	3	0	334*	318*	457	344	465	332	298*	289*	280	201	272	166	458	345*	357	464	488	374	415	301*	326	427	459	318	320	405*	303	327	245*	363	302	381*	286	305	218*	325
	25.5	416*	562	543	545	690	503	1*	0	0	0	2	0	344*	318*	465	360	467	346	309*	289*	292	217	280	184	457	342*	359	454	492	380	420	301*	329	419	466	322	324	413*	297	324	244*	363	305	390*	280	307	218*	330
	26	419*	581	561	563	702	521	1*	0	0	0	1	0	344*	314*	482	366	476	355	311*	291*	311	220	290	184	466	348*	359	456	497	384	429	304*	329	426	474	334	332	412*	310	339	251*	370	317	388*	295	320	222*	335
	26.5	431*	596	570	579	697	527	1*	0	0	0	1	0	347*	317*	496	376	497	363	318*	297*	330	230	309	199	475	353*	367	463	502	397	441	302*	339	429	473	340	336	412*	308	341	247*	382	313	390*	295	324	232*	349
	27	425*	594	572	576	698	545	1*	0	0	0	1	0	362*	329*	493	376	489	368	332*	304*	319	240	314	214	475	363*	361	457	505	404	443	318*	338	426	472	347	347	420*	308	332	250*	374	332	401*	297	317	231*	343
	27.5	440*	627	575	595	705	556	1*	0	1	0	1	0	360*	332*	500	387	502	384	335*	310*	331	237	327	218	479	364*	371	475	522	405	444	322*	346	448	493	359	351	425*	308	341	251*	382	332	402*	293	325	233*	355
	28	437*	627	577	603	729	558	1*	0	0	0	1	0	377*	342*	504	390	510	388	343*	320*	325	239	332	223	494	364*	378	493	527	420	469	327*	357	467	498	371	352	437*	313	341	255*	384	339	418*	300	328	234*	357
	28.5	444*	643	592	621	741	573	1*	0	0	0	3	0	381*	342*	520	387	524	399	356*	324*	346	248	333	245	484	354*	385	493	531	414	460	315*	362	470	502	366	355	442*	314	336	257*	404	337	421*	302	323	241*	377
	29	460*	647	591	621	756	577	1*	0	0	0	2	0	376*	348*	530	400	537	405	351*	328*	374	259	349	244	494	365*	388	501	534	425	466	332*	367	477	502	385	360	455*	314	342	262*	401	347	435*	300	330	249*	370
	29.5	463*	684	620	639	767	614	1*	0	0	0	1	0	377*	349*	542	404	545	416	353*	330*	379	265	360	256	505	381*	387	510	528	429	479	347*	365	491	501	382	360	466*	302	345	263*	396	341	444*	291	331	249*	373
	30	465*	672	624	633	791	610	1*	0	0	1	2	0	379*	359*	532	399	576	433	353*	337*	367	243	384	265	513	379*	393	509	538	427	485	344*	372	488	516	388	352	462*	313	333	266*	404	335	444*	300	322	254*	380
	30.5	477*	701	635	657	815	631	1*	0	0	1	2	0	377*	359*	562	426	569	430	355*	342*	401	282	379	255	507	376*	389	516	547	432	486	346*	372	495	528	394	351	478*	318	337	262*	409	341	458*	306	324	252*	387
	31	480*	709	660	666	826	637	1*	0	0	0	1	0	388*	359*	563	433	578	447	364*	340*	403	288	400	279	510	386*	398	522	541	444	487	347*	379	502	525	405	360	477*	323	342	263*	412	352	460*	310	327	255*	392
	31.5	490*	731	677	672	847	666	1*	0	0	0	1	0	384*	363*	570	422	585	460	364*	349*	403	279	403	277	514	394*	393	531	552	444	496	367*	374	512	532	411	361	478*	322	338	265*	408	348	462*	310	327	254*	387
	32	492*	760	696	701	868	677	1*	0	0	0	1	0	390*	361*	594	449	593	476	372*	350*	434	306	402	286	532	387*	396	526	572	449	512	363*	375	504	553	417	358	483*	330	348	272*	417	343	467*	321	334	261*	395
	32.5	524*	754	713	716	877	706	1*	0	0	0	2	0	394*	364*	594	451	619	481	374*	349*	421	319	441	304	547	395*	394	522	563	451	524	367*	373	504	547	419	373	480*	326	349	269*	415	359	468*	316	336	258*	394
	33	532*	777	726	778	911	729	1*	0	0	0	3	0	398*	368*	611	443	627	494	377*	351*	451	312	445	309	543	397*	399	528	572	458	525	373*	384	512	556	423	373	485*	332	338	265*	425	362	471*	317	329	255*	404
	33.5	531*	786	757	778	949	757	1*	0	0	0	2	0	398*	371*	606	454	645	502	382*	357*	448	321	457	317	545	392*	396	534	569	467	526	366*	376	516	552	435	374	499*	332	342	261*	424	364	485*	324	337	252*	404
	34	549*	833	797	813	960	784	1*	0	0	0	3	0	408*	373*	624	492	663	513	390*	362*	458	347	474	330	554	402*	400	535	575	474	535	376*	381	520	557	435	376	488*	331	343	259*	424	361	475*	322	336	250*	411
	34.5	579*	840	805	845	979	816	1*	0	0	0	2	0	411*	377*	635	486	652	518	393*	366*	470	337	470	322	548	404*	409	542	600	473	532	381*	397	525	584	445	375	500*	327	337	268*	418	364	490*	321	334	263*	405
	35	584*	856	840	861	1032	838	1*	0	0	0	3	0	413*	374*	649	504	696	523	400*	362*	481	364	509	324	555	395*	411	539	607	481	540	365*	397	525	591	455	390	507*	320	335	260*	415	384	496*	315	327	255*	399
	35.5	612*	882	834	891	1066	854	1*	0	0	0	5	0	418*	374*	675	502	696	542	406*	362*	506	359	495	344	570	414*	412	535	611	483	552	394*	400	521	596	456	388	507*	333	344	264*	436	378	497*	326	340	258*	418
	36	622*	881	858	893	1083	844	1*	0	0	0	4	0	411*	377*	670	517	707	554	397*	367*	506	370	509	362	577	396*	400	548	610	499	557	376*	390	536	594	473	381	503*	339	340	273*	426	371	495*	330	335	265*	409
	36.5	632*	905	861	887	1090	860	1*	0	0	0	3	0	415*	390*	701	534	710	573	400*	377*	536	375	508	374	573	422*	406	544	611	497	555	403*	392	533	600	466	397	498*	332	342	273*	433	389	492*	324	339	264*	417
	37	645*	914	904	922	1100	880	1*	0	0	0	4	0	422*	393*	705	544	745	570	409*	381*	528	379	552	365	574	429*	416	566	627	501	558	414*	402	551	616	471	389	517*	340	335	271*	433	381	509*	332	331	261*	417
	37.5	640*	931	922	968	1112	875	1*	0	0	0	4	0	428*	408*	707	567	763	571	409*	395*	524	392	557	368	589	412*	413	556	633	516	572	393*	402	546	621	486	391	520*	339	342	264*	433	381	516*	329	338	256*	423
	38	670*	966	933	976	1111	916	1*	0	0	0	3	0	419*	404*	739	548	767	611	408*	392*	548	374	558	406	592	427*	426	573	630	521	572	412*	417	564	619	494	400	519*	334	362	268*	432	393	512*	328	355	261*	422
	38.5	677*	989	930	986	1146	952	1*	0	0	0	3	0	428*	411*	748	573	779	605	420*	400*	570	399	583	410	599	448*	422	567	644	520	580	433*	415	560	635	494	385	529*	335	347	268*	444	377	524*	328	343	260*	430
	39	677*	999	955	988	1164	970	1*	0	0	0	3	0	430*	419*	749	584	782	609	417*	410*	576	414	592	406	615	450*	423	577	633	530	604	435*	411	565	627	507	385	530*	335	356	269*	442	380	524*	328	352	259*	433
	39.5	718*	1041	963	1000	1179	995	1*	0	0	1	3	0	441*	430*	756	591	781	623	430*	417*	571	427	595	419	628	437*	432	572	644	534	611	426*	423	562	634	519	398	527*	350	360	264*	457	390	520*	342	355	259*	435
	40	726*	1068	983	1030	1214	1007	1*	0	0	1	3	0	431*	433*	777	597	793	637	418*	424*	599	433	607	432	630	439*	426	569	654	549	618	428*	416	560	645	531	399	542*	345	365	271*	455	394	535*	341	361	266*	439
	40.5	718*	1057	970	1031	1218	1026	1*	0	0	1	2	0	443*	430*	791	600	798	625	432*	425*	614	435	599	424	631	456*	431	595	652	547	620	445*	423	578	647	527	407	543*	344	362	268*	454	402	538*	340	359	260*	438
	41	731*	1093	995	1057	1228	1048	1*	0	0	1	4	0	445*	431*	791	621	799	645	435*	427*	622	444	612	442	644	464*	432	587	651	551	630	453*	426	575	644	536	419	557*	341	363	274*	454	411	549*	336	359	269*	442
	41.5	733*	1086	987	1081	1261	1060	1*	0	0	1	3	0	451*	434*	811	602	837	645	441*	428*	630	420	640	455	645	458*	441	603	650	552	630	449*	433	585	642	531	412	550*	363	359	277*	445	407	546*	354	354	272*	440
	42	738*	1103	1013	1123	1300	1094	1*	0	0	0	1	0	452*	429*	805	646	853	677	440*	421*	643	455	663	468	651	470*	445	588	652	551	632	460*	435	580	645	535	413	555*	347	360	281*	460	407	551*	341	356	277*	443
	42.5	762*	1112	1032	1129	1287	1138	1*	0	0	0	2	0	462*	432*	788	646	867	700	450*	424*	626	439	672	473	660	449*	434	593	648	551	639	436*	426	583	642	531	414	557*	361	361	279*	459	411	553*	354	358	275*	442
	43	771*	1156	1063	1154	1359	1150	1*	0	0	0	2	0	475*	445*	819	639	866	688	470*	437*	648	437	675	473	644	455*	437	600	671	568	628	445*	430	589	662	553	423	565*	356	360	281*	466	417	562*	350	357	277*	452
	43.5	804*	1137	1099	1157	1316	1164	1*	0	0	0	2	0	469*	457*	838	660	897	698	458*	450*	661	458	694	480	659	431*	441	607	683	575	643	418*	436	592	672	560	420	568*	355	359	285*	475	416	564*	348	354	280*	454
	44	822*	1181	1103	1186	1391	1178	1*	0	0	0	2	0	469*	455*	854	637	904	704	462*	452*	653	429	706	478	651	458*	448	602	684	579	639	445*	440	592	675	565	420	565*	361	348	288*	470	415	561*	354	344	282*	452
	44.5	833*	1176	1129	1194	1425	1236	1*	0	0	0	2	0	462*	450*	873	656	916	714	454*	446*	688	456	715	466	656	451*	451	600	672	587	646	440*	443	592	663	573	409	564*	366	349	286*	456	406	557*	360	344	279*	444
	45	840*	1255	1171	1234	1444	1264	1*	0	0	0	2	0	451*	454*	868	656	935	746	442*	452*	663	465	720	498	662	473*	446	609	681	592	654	461*	443	599	674	575	425	568*	369	348	280*	459	417	560*	362	344	272*	446
	45.5	859*	1259	1159	1259	1454	1281	1*	0	0	0	2	0	461*	455*	882	694	944	759	450*	451*	672	497	720	526	665	488*	449	614	680	592	656	476*	447	602	671	577	416	576*	369	343	301*	460	408	571*	360	341	288*	445
	46	858*	1243	1149	1296	1526	1322	1*	0	0	0	1	0	466*	462*	895	696	957	770	460*	458*	700	489	729	524	668	436*	453	608	681	601	658	419*	450	600	670	583	422	573*	376	355	296*	460	416	568*	368	353	291*	449
	46.5	889*	1292	1244	1328	1553	1320	1*	0	0	0	1	0	470*	456*	897	695	939	782	463*	454*	697	478	699	539	649	495*	453	622	679	600	640	485*	452	615	672	587	426	576*	378	364	291*	463	419	570*	370	359	284*	450
	47	886*	1314	1262	1371	1614	1369	1*	0	0	0	2	0	468*	454*	931	706	963	807	463*	450*	725	495	732	563	687	476*	464	631	689	623	673	464*	460	624	681	611	408	582*	371	352	289*	467	404	579*	361	350	283*	456
	47.5	910*	1353	1283	1357	1599	1418	1*	0	0	0	1	0	476*	465*	932	698	989	810	470*	460*	726	480	751	558	673	454*	464	627	693	633	662	443*	461	621	686	618	424	599*	362	371	292*	466	416	596*	355	366	285*	454
	48	941*	1382	1331	1404	1634	1448	1*	0	0	0	2	0	476*	464*	944	759	980	815	470*	462*	725	541	739	565	671	480*	451	631	695	646	661	468*	446	622	689	630	418	586*	366	353	295*	462	410	582*	358	351	289*	448
	48.5	942*	1415	1365	1475	1647	1437	1*	0	0	0	2	0	486*	468*	971	755	983	831	478*	465*	754	547	736	568	667	474*	447	629	694	634	660	460*	446	622	687	618	430	587*	365	359	283*	455	424	584*	361	355	279*	441
	49	976*	1397	1387	1528	1661	1514	1*	0	0	0	1	0	481*	457*	941	753	1014	823	472*	454*	709	528	765	546	670	486*	443	643	695	627	661	477*	440	637	692	614	430	583*	367	363	285*	461	426	581*	361	361	281*	445
	49.5	966*	1457	1422	1489	1684	1531	1*	0	0	0	1	0	486*	455*	983	747	1036	851	478*	454*	744	503	767	559	675	484*	454	641	717	635	667	473*	451	634	711	623	431	557*	361	355	302*	464	423	553*	355	353	294*	452
	50	1009*	1469	1446	1532	1755	1524	1*	0	0	0	1	0	480*	461*	973	774	1063	852	475*	461*	749	538	796	552	678	506*	446	638	686	630	669	499*	446	633	682	617	428	571*	366	370	291*	463	416	568*	359	366	287*	444
	50.5	1020*	1475	1449	1512	1736	1563	1*	0	0	0	2	0	490*	478*	978	784	1042	867	483*	475*	738	533	778	574	681	472*	458	637	700	647	672	463*	455	628	694	634	429	568*	361	372	309*	463	425	564*	356	370	303*	454
	51	1043*	1492	1468	1628	1765	1587	1*	0	0	0	3	0	499*	467*	977	779	1076	871	493*	465*	728	520	808	570	678	482*	455	635	704	645	669	475*	454	630	701	629	435	569*	365	357	299*	476	426	568*	360	354	295*	462
	51.5	1018*	1494	1479	1654	1830	1578	1*	0	0	0	2	0	506*	482*	1008	834	1080	890	498*	478*	753	570	794	595	683	472*	451	644	707	651	673	469*	450	641	702	632	424	583*	365	375	297*	457	420	580*	359	373	292*	449
	52	1054*	1560	1493	1587	1800	1608	1*	0	0	0	2	0	503*	481*	1004	786	1089	903	498*	477*	744	520	793	603	679	506*	454	639	698	652	673	503*	453	636	693	635	428	581*	362	371	295*	461	419	580*	357	369	290*	454
	52.5	1079*	1580	1494	1669	1833	1638	1*	0	0	0	2	0	513*	478*	995	819	1118	905	507*	473*	752	541	820	603	682	458*	454	632	713	646	675	455*	452	627	710	627	433	589*	363	359	293*	472	425	585*	352	358	285*	461
	53	1089*	1566	1508	1612	1860	1646	1*	0	0	0	2	0	506*	477*	1034	783	1106	930	502*	475*	770	504	810	612	689	489*	447	635	710	663	680	479*	445	631	708	643	427	583*	364	353	296*	473	421	583*	358	353	290*	460
	53.5	1093*	1617	1501	1677	1862	1646	1*	0	0	0	3	0	501*	491*	1042	842	1061	935	496*	486*	782	561	774	628	681	453*	447	635	716	657	672	445*	444	630	712	644	419	595*	371	372	298*	470	416	594*	368	371	287*	456
	54	1122*	1638	1530	1705	1824	1670	1*	0	0	0	3	0	503*	487*	1027	844	1112	935	499*	483*	769	565	811	620	695	494*	456	618	714	651	689	487*	453	616	710	637	424	594*	365	356	300*	468	419	593*	358	352	291*	458
	54.5	1126*	1650	1570	1714	1839	1677	1*	0	0	0	2	0	508*	477*	1057	862	1116	940	504*	471*	789	589	813	619	696	424*	455	644	711	660	689	415*	454	638	708	642	423	578*	361	351	306*	457	414	577*	354	348	296*	451
	55	1123*	1655	1536	1759	1888	1742	1*	0	0	0	3	0	503*	475*	1061	859	1119	958	496*	470*	778	567	806	630	693	487*	454	627	724	660	689	481*	452	624	721	646	422	582*	349	348	298*	456	417	582*	344	348	292*	452
	55.5	1148*	1677	1577	1714	1869	1773	1*	0	0	0	2	0	495*	491*	1082	847	1138	972	492*	486*	797	554	827	612	696	493*	455	621	726	660	688	489*	454	616	721	642	412	610*	357	362	296*	468	406	607*	350	360	291*	459
	56	1160*	1655	1583	1670	1873	1788	1*	0	0	0	2	0	496*	491*	1098	826	1120	951	494*	489*	806	534	814	610	696	474*	453	629	722	662	690	468*	452	625	718	645	413	600*	358	360	297*	459	411	596*	352	357	287*	454
	56.5	1160*	1717	1592	1749	1969	1736	1*	0	0	0	3	0	488*	495*	1066	898	1132	989	485*	492*	781	579	845	623	694	503*	453	642	714	672	685	499*	450	635	711	655	407	607*	357	362	291*	458	405	603*	352	360	282*	448
	57	1210*	1736	1575	1783	1927	1756	1*	0	0	0	4	0	503*	484*	1114	857	1122	1001	501*	482*	819	549	832	630	692	507*	464	636	717	672	682	503*	460	630	715	654	407	594*	361	345	279*	457	403	591*	357	343	274*	446
	57.5	1205*	1716	1609	1792	1963	1863	1*	0	0	0	4	0	490*	488*	1103	845	1122	974	489*	488*	792	527	829	610	689	480*	451	636	715	664	683	478*	446	632	711	651	406	585*	349	345	285*	465	403	582*	342	345	280*	457
	58	1190*	1738	1664	1811	1925	1866	1*	0	0	0	3	0	484*	464*	1111	922	1150	1001	480*	462*	804	590	847	621	697	493*	441	641	705	675	693	489*	440	636	702	660	419	585*	347	351	281*	466	412	582*	339	349	276*	454
	58.5	1215*	1741	1664	1797	1943	1869	1*	0	0	0	4	0	501*	490*	1117	937	1166	1013	498*	489*	801	602	841	623	694	494*	441	619	709	675	690	490*	440	613	707	659	419	601*	341	364	287*	471	413	598*	334	363	284*	462
	59	1206*	1758	1693	1863	2009	1910	1*	0	0	0	2	0	503*	485*	1131	903	1195	1049	499*	483*	817	575	851	646	701	499*	449	640	718	684	696	498*	444	635	716	666	403	591*	353	364	286*	472	399	589*	346	361	282*	461
	59.5	1220*	1738	1708	1869	2033	1891	1*	0	0	0	2	0	501*	491*	1113	898	1180	1032	497*	487*	807	564	852	634	705	520*	435	637	736	679	699	515*	434	636	732	665	413	601*	338	362	287*	464	408	598*	333	360	284*	457
	60	1194*	1772	1662	1878	1959	1906	1*	0	0	0	2	0	503*	469*	1134	944	1165	1040	499*	465*	815	603	815	649	694	478*	442	636	723	680	691	474*	440	635	720	671	402	592*	328	354	293*	462	394	589*	326	351	288*	455
	60.5	1252*	1803	1773	1886	2054	1921	1*	0	0	0	4	0	509*	486*	1124	914	1183	1057	507*	484*	793	560	826	650	700	472*	437	619	725	682	698	467*	434	617	721	670	413	593*	350	356	281*	457	408	592*	343	355	275*	449
	61	1233*	1762	1765	1896	1866	1973	1*	0	0	0	4	0	514*	476*	1152	929	1175	1055	512*	471*	810	582	811	639	690	515*	441	628	716	684	685	509*	440	625	710	674	400	581*	336	358	284*	462	398	579*	331	357	277*	451
	61.5	1237*	1804	1735	1817	2038	1907	1*	0	1	0	4	0	517*	483*	1165	926	1224	1070	513*	481*	825	554	849	660	698	471*	450	637	726	673	698	467*	448	634	718	663	407	561*	335	334	286*	461	404	559*	332	333	282*	451
	62	1234*	1859	1760	1936	2012	1979	1*	0	0	0	3	0	515*	475*	1141	873	1205	1047	511*	472*	813	498	845	635	701	491*	445	631	716	672	696	485*	442	628	712	661	404	578*	338	349	272*	466	398	576*	332	348	267*	458
	62.5	1267*	1817	1750	1964	2019	2017	1*	0	0	0	2	0	508*	470*	1157	934	1183	1021	504*	464*	828	538	819	610	687	515*	447	623	731	676	681	509*	441	620	729	668	407	581*	325	357	291*	463	401	578*	323	355	286*	454
	63	1298*	1851	1774	1905	2092	2039	1*	0	0	0	3	1	506*	483*	1165	942	1178	1086	501*	479*	827	538	817	688	679	457*	440	640	732	673	677	453*	436	634	729	663	400	575*	322	348	283*	463	394	572*	320	348	278*	454
	63.5	1279*	1838	1755	1995	2071	2075	1*	0	0	0	2	1	512*	469*	1145	952	1205	1066	508*	465*	813	556	838	668	687	513*	433	637	724	664	685	508*	429	635	719	655	418	570*	331	367	278*	458	412	567*	327	365	274*	448
	64	1304*	1849	1788	1900	2003	2040	1*	0	0	0	2	0	497*	464*	1120	961	1207	1098	492*	462*	786	542	819	682	696	473*	442	628	692	678	690	469*	439	628	689	668	393	568*	330	361	289*	468	388	566*	323	360	285*	456
	64.5	1277*	1880	1815	1965	2084	2050	1*	0	0	0	2	0	501*	466*	1158	931	1205	1061	498*	464*	807	519	813	646	682	502*	429	627	723	669	682	497*	427	624	721	659	405	553*	321	354	283*	466	400	551*	316	352	279*	453
	65	1303*	1914	1787	2060	2060	2073	1*	0	0	0	1	0	504*	466*	1140	970	1226	1110	500*	463*	792	543	838	676	684	485*	440	639	707	661	682	482*	439	637	704	653	408	578*	341	370	289*	461	399	576*	337	370	286*	454
	65.5	1303*	1894	1841	2048	2118	2135	1*	0	0	1	2	0	505*	457*	1141	953	1185	1106	500*	453*	788	519	799	638	701	514*	432	617	718	673	699	510*	430	614	715	662	401	578*	321	361	274*	461	396	577*	318	361	272*	452
	66	1321*	1887	1831	1942	2045	2118	1*	0	0	0	3	0	495*	459*	1172	977	1180	1098	490*	457*	804	526	794	652	698	456*	441	603	736	668	694	453*	440	598	733	659	393	589*	327	349	286*	456	387	587*	320	349	284*	446
	66.5	1325*	1957	1823	2102	2022	2124	1*	0	0	0	2	0	512*	466*	1147	956	1217	1107	503*	464*	791	512	810	659	691	432*	442	601	704	666	687	429*	440	598	702	653	414	584*	317	321	291*	444	408	583*	314	320	286*	436
	67	1335*	1938	1914	2106	2144	2133	1*	0	0	0	2	0	506*	469*	1160	974	1224	1136	501*	467*	795	544	795	694	695	468*	436	619	711	682	692	464*	435	616	710	673	406	574*	321	342	279*	458	396	572*	317	341	271*	446
	67.5	1350*	1932	1859	2119	2057	2128	1*	0	0	0	2	0	494*	467*	1145	984	1230	1123	486*	461*	795	533	811	674	693	523*	442	621	724	664	692	521*	440	616	722	658	409	582*	325	348	292*	466	408	578*	322	345	289*	458
	68	1364*	1937	1889	2025	2055	2137	1*	0	0	0	4	0	508*	441*	1133	925	1180	1093	498*	438*	765	488	771	635	700	469*	438	622	698	671	694	467*	436	619	696	662	406	593*	313	336	286*	463	405	591*	312	333	280*	458
	68.5	1404*	1851	1887	2132	2134	2130	1*	0	0	0	3	0	503*	455*	1190	1006	1199	1111	498*	452*	826	545	773	629	692	479*	431	593	696	680	689	478*	430	589	692	672	395	551*	310	331	291*	458	389	551*	309	330	285*	448
	69	1372*	1808	1938	2071	2066	2172	1*	0	0	0	3	0	504*	464*	1143	982	1217	1100	497*	462*	773	524	792	626	701	391*	437	612	707	678	697	388*	433	609	705	668	415	574*	309	344	295*	456	411	574*	306	343	291*	446
	69.5	1386*	1863	1942	2125	2163	2156	1*	0	0	0	2	0	497*	459*	1169	993	1199	1121	493*	456*	796	532	786	653	711	428*	431	616	711	677	707	424*	429	613	704	670	406	577*	312	308	293*	453	396	577*	308	307	285*	443
	70	1449*	1896	1974	2142	2048	2049	1*	0	0	0	3	0	494*	461*	1165	924	1229	1140	491*	459*	798	477	791	655	698	504*	443	594	697	671	695	500*	439	590	693	667	400	577*	309	335	286*	450	397	576*	306	332	282*	441
	70.5	1386*	1930	1909	2082	2106	2129	1*	0	0	0	3	0	500*	444*	1196	994	1197	1108	492*	438*	814	529	755	642	702	487*	428	609	715	680	695	481*	424	606	709	674	386	578*	310	356	291*	449	378	578*	303	356	288*	441
	71	1406*	1868	1960	2086	2093	2123	1*	0	0	0	1	0	486*	455*	1175	984	1223	1157	481*	453*	782	510	780	664	691	501*	439	617	710	683	687	498*	434	615	708	673	413	575*	319	370	295*	462	408	574*	314	369	292*	447
	71.5	1397*	1880	1895	2111	2096	2150	1*	0	0	0	2	0	497*	464*	1193	916	1218	1179	491*	461*	795	465	760	680	700	473*	437	608	707	679	697	465*	433	607	703	670	402	571*	300	347	290*	456	401	571*	297	346	283*	447
	72	1404*	1899	1929	2063	2088	2083	1*	0	0	0	3	0	500*	468*	1214	984	1233	1151	495*	465*	823	502	783	662	695	482*	438	611	703	686	691	476*	434	609	695	672	390	579*	297	342	272*	450	387	578*	293	339	270*	437
	72.5	1420*	1979	1953	2156	2160	2095	1*	0	0	0	3	0	514*	470*	1205	1031	1230	1191	509*	465*	805	546	777	698	695	460*	443	604	684	681	691	454*	438	602	682	670	392	565*	323	324	282*	440	390	564*	320	323	278*	429
	73	1415*	1966	1925	2173	2092	2204	1*	0	0	0	3	0	513*	454*	1190	896	1206	1183	507*	449*	781	427	755	673	692	489*	428	612	682	688	688	486*	425	611	680	681	406	587*	312	352	278*	461	405	586*	309	352	273*	448
	73.5	1437*	1953	1946	2172	2157	2208	1*	0	0	0	3	0	511*	449*	1171	952	1239	1157	507*	447*	766	473	776	647	698	508*	422	620	708	675	696	501*	420	618	707	668	399	583*	325	321	284*	443	397	582*	323	321	280*	434
	74	1460*	1959	1969	2103	2160	2139	1*	0	0	0	2	0	505*	462*	1229	969	1223	1167	500*	459*	824	467	744	643	705	494*	425	623	715	694	697	490*	424	621	712	689	402	565*	317	323	280*	451	401	565*	314	318	275*	443
	74.5	1446*	1916	2004	2212	2193	2196	1*	0	0	0	3	0	505*	451*	1222	1008	1213	1213	498*	448*	815	489	738	661	697	468*	434	603	696	677	691	464*	432	601	694	671	412	572*	319	356	288*	448	408	571*	313	353	285*	438
	75	1439*	2005	1978	2237	2157	2195	1*	0	0	0	2	0	514*	452*	1209	948	1250	1229	509*	449*	813	442	769	688	697	461*	444	611	694	676	691	459*	441	608	692	670	395	580*	311	357	283*	442	393	580*	307	355	280*	429
	75.5	1423*	2016	2019	2209	2166	2211	1*	0	0	0	3	0	495*	439*	1238	1029	1218	1222	492*	434*	825	503	719	680	694	477*	428	595	694	679	691	476*	427	593	691	671	399	560*	315	357	293*	458	394	560*	313	355	289*	447
	76	1450*	2015	1978	2196	2109	2230	1*	0	0	0	3	0	511*	411*	1210	1038	1222	1161	508*	409*	778	503	734	644	698	484*	439	605	708	664	695	480*	437	603	704	657	403	569*	297	317	295*	439	400	568*	294	316	291*	428
	76.5	1485*	1908	1991	2185	2153	2247	1*	0	0	0	2	0	499*	431*	1225	1019	1228	1199	494*	427*	797	493	758	666	699	478*	434	604	706	686	695	470*	430	596	700	674	396	568*	298	362	291*	433	394	566*	294	359	288*	425
	77	1497*	1970	1972	2271	2138	2151	1*	0	0	0	3	0	499*	446*	1225	1035	1250	1176	496*	443*	796	499	787	630	691	448*	442	611	702	687	687	442*	441	607	698	677	404	572*	321	352	301*	440	403	571*	311	350	298*	430
	77.5	1481*	1985	1994	2156	2183	2239	1*	0	0	0	3	0	502*	431*	1235	934	1196	1146	497*	428*	800	440	706	605	699	463*	440	619	700	689	694	458*	435	614	697	683	395	573*	314	350	301*	447	392	572*	310	349	295*	439
	78	1480*	1983	2033	2137	2169	2205	1*	0	0	0	3	0	511*	432*	1240	983	1205	1224	509*	426*	806	440	704	677	694	500*	444	608	683	693	692	498*	443	607	681	684	397	561*	308	354	289*	430	396	560*	304	353	288*	418
	78.5	1478*	2035	1962	2259	2153	2242	1*	0	0	0	3	0	511*	452*	1225	996	1241	1217	508*	444*	792	447	727	661	689	396*	436	609	713	687	685	390*	434	605	709	678	402	570*	308	312	311*	442	400	569*	304	312	304*	428
	79	1526*	2002	2050	2293	2178	2256	1*	0	0	0	3	0	516*	438*	1229	1036	1254	1190	515*	434*	793	489	770	639	688	456*	433	597	701	686	685	451*	430	595	697	678	399	555*	314	359	290*	456	393	555*	306	359	284*	449
	79.5	1504*	1999	2036	2314	2179	2201	1*	0	0	0	2	0	523*	460*	1216	984	1262	1190	521*	455*	779	441	752	640	680	434*	436	615	714	689	675	431*	435	613	711	685	378	573*	320	340	298*	459	378	573*	315	339	294*	447
	80	1503*	2023	2055	2202	2141	2252	1*	0	0	0	2	0	509*	465*	1251	1056	1252	1218	504*	461*	806	484	728	659	684	496*	429	556	687	684	683	494*	426	555	685	677	385	558*	302	351	296*	440	382	556*	298	351	292*	431
	80.5	1526*	1995	2059	2219	2172	2266	1*	0	0	0	2	0	523*	424*	1238	999	1226	1197	517*	418*	783	450	705	644	689	466*	435	626	672	672	686	463*	433	622	671	668	409	561*	326	349	278*	466	407	560*	320	348	275*	453
	81	1501*	2039	2029	2220	2177	2243	1*	0	0	0	3	0	517*	455*	1233	1024	1256	1183	513*	452*	772	464	748	619	696	485*	442	575	709	698	693	481*	439	572	707	691	419	573*	314	359	303*	458	416	570*	312	358	297*	442
	81.5	1547*	2070	2033	2244	2145	2199	1*	0	0	0	2	0	530*	476*	1259	985	1262	1205	527*	473*	779	417	730	639	693	470*	422	606	699	701	689	462*	419	604	695	698	398	551*	323	360	296*	453	395	550*	318	360	293*	444
	82	1521*	2029	1998	2270	2150	2297	1*	0	0	0	2	0	512*	438*	1244	1070	1275	1203	508*	433*	753	482	747	632	695	470*	441	622	695	690	691	464*	438	618	693	686	399	562*	315	346	304*	453	396	560*	310	343	302*	444
	82.5	1545*	2033	2045	2212	2189	2254	0*	0	0	0	2	0	516*	432*	1248	964	1245	1221	513*	426*	744	403	721	655	677	471*	431	581	715	690	675	467*	429	579	714	685	407	565*	328	353	307*	457	403	563*	323	352	304*	451
	83	1545*	2079	2023	2241	2183	2293	1*	0	0	0	2	0	503*	444*	1226	1033	1300	1207	499*	440*	737	453	770	620	697	472*	440	574	713	699	694	467*	436	572	710	693	422	582*	324	349	306*	458	417	581*	321	349	302*	445
	83.5	1539*	2082	2015	2196	2137	2296	1*	0	0	0	2	0	506*	465*	1235	1034	1285	1214	503*	462*	733	438	754	620	683	479*	447	593	697	682	681	476*	444	592	695	674	402	576*	333	341	307*	439	399	574*	328	340	303*	430
	84	1519*	2094	2051	2240	2166	2281	1*	0	0	0	3	0	511*	464*	1236	1030	1241	1188	507*	458*	740	417	700	586	698	503*	434	616	709	700	693	495*	430	613	707	690	412	587*	323	337	299*	446	411	585*	320	337	295*	438
	84.5	1537*	2082	2027	2235	2154	2277	1*	0	0	0	1	0	514*	453*	1280	993	1262	1216	513*	449*	764	401	728	620	685	425*	445	618	692	696	682	421*	441	616	690	688	392	577*	333	333	311*	467	384	577*	326	332	309*	458
	85	1563*	2037	2053	2243	2229	2321	1*	0	0	0	2	0	516*	464*	1143	998	1285	1199	514*	460*	641	407	742	598	694	452*	444	620	714	703	690	450*	443	617	710	693	412	583*	336	339	314*	462	405	581*	326	337	311*	451
	85.5	1602*	2063	2086	2313	2231	2255	1*	0	0	0	3	0	514*	459*	1234	994	1279	1235	512*	454*	709	398	723	619	686	499*	448	613	699	691	684	498*	446	611	694	681	417	548*	327	360	302*	443	410	545*	323	360	297*	432
	86	1587*	1995	2054	2199	2194	2271	1*	0	0	0	2	0	503*	473*	1290	1058	1268	1225	498*	470*	777	441	700	606	690	428*	444	585	721	661	687	423*	443	582	718	651	403	577*	326	336	301*	468	397	577*	323	336	298*	455
	86.5	1612*	2119	2072	2179	2243	2258	1*	0	0	0	2	0	514*	443*	1244	995	1285	1256	511*	439*	731	399	711	639	681	461*	429	611	704	683	679	454*	426	609	701	674	383	564*	326	364	308*	456	380	563*	322	364	303*	441
	87	1604*	2113	2074	2278	2270	2280	1*	0	0	0	2	0	521*	448*	1242	1100	1300	1252	520*	446*	724	485	710	630	697	449*	448	647	705	688	693	443*	443	644	701	680	444	592*	317	353	311*	450	439	589*	314	353	307*	441
	87.5	1617*	2094	2086	2302	2185	2290	1*	0	0	0	3	0	522*	451*	1270	1078	1266	1271	517*	449*	739	435	694	632	690	433*	454	622	712	683	687	430*	451	618	707	677	427	573*	324	340	307*	449	422	570*	320	338	302*	439
	88	1613*	2126	2087	2240	2253	2284	1*	0	0	0	3	0	516*	463*	1296	1107	1286	1245	515*	461*	747	471	698	605	697	487*	449	614	717	667	694	480*	448	612	713	662	415	598*	337	358	307*	444	409	596*	333	354	301*	439
	88.5	1645*	2147	2165	2338	2222	2306	1*	0	0	0	2	0	518*	466*	1302	1058	1298	1232	516*	464*	760	424	711	586	691	484*	439	639	715	680	685	473*	437	637	713	671	430	572*	319	350	319*	448	427	571*	317	349	313*	438
	89	1682*	2081	2140	2318	2246	2314	1*	0	0	0	4	0	507*	438*	1312	1032	1286	1209	504*	436*	761	409	681	572	680	494*	427	620	714	693	677	488*	423	616	709	686	419	589*	327	359	304*	434	416	588*	320	355	297*	424
	89.5	1650*	2077	2084	2266	2245	2302	1*	0	0	0	3	0	526*	446*	1311	1077	1304	1246	522*	442*	757	416	686	601	688	407*	437	639	709	681	682	403*	435	633	708	672	417	574*	332	367	316*	439	414	573*	330	365	310*	431
	90	1674*	2173	2150	2234	2275	2318	1*	0	0	0	4	0	520*	446*	1273	1131	1315	1274	516*	441*	707	464	683	652	689	489*	427	614	699	702	685	484*	425	611	696	695	430	587*	322	372	305*	458	425	584*	319	368	299*	446
	90.5	1634*	2162	2160	2349	2321	2305	1*	0	0	0	4	0	515*	478*	1285	1109	1312	1274	512*	475*	728	449	680	613	693	447*	435	603	706	684	691	442*	432	601	703	675	423	596*	316	366	316*	443	419	594*	313	365	310*	433
	91	1622*	2185	2140	2340	2291	2334	1*	0	0	0	2	0	508*	464*	1307	1135	1286	1242	506*	458*	736	436	647	605	691	481*	437	587	711	705	688	476*	436	583	708	697	420	595*	320	349	313*	440	417	593*	319	348	307*	425
	91.5	1637*	2130	2139	2261	2255	2331	1*	0	0	0	2	0	519*	462*	1316	1151	1329	1212	514*	459*	745	456	676	566	680	427*	434	600	727	687	677	421*	432	598	723	680	417	595*	303	347	322*	451	412	591*	300	347	315*	444
	92	1634*	2210	2114	2319	2294	2323	1*	0	0	0	2	0	513*	461*	1273	1141	1320	1239	509*	459*	686	461	670	588	684	455*	432	621	691	706	680	453*	431	617	686	699	429	585*	322	365	305*	450	427	585*	319	361	300*	441
	92.5	1653*	2132	2105	2215	2247	2328	1*	0	0	0	1	0	511*	455*	1284	1135	1311	1260	507*	453*	699	449	655	602	673	463*	446	596	707	708	671	458*	444	594	701	702	427	583*	311	364	294*	457	424	582*	304	364	291*	443
	93	1679*	2218	2158	2273	2237	2297	1*	0	0	0	3	0	509*	463*	1324	1170	1321	1228	506*	460*	733	463	665	567	679	474*	439	641	722	705	676	468*	438	638	719	694	412	587*	315	354	316*	457	409	586*	313	354	312*	447
	93.5	1637*	2185	2214	2252	2324	2315	1*	0	0	0	2	0	499*	468*	1319	1152	1322	1284	493*	464*	715	452	656	607	685	500*	443	633	704	701	682	494*	440	631	700	693	424	572*	324	354	311*	455	420	569*	322	352	305*	445
	94	1718*	2213	2123	2192	2261	2342	1*	0	0	0	3	0	498*	466*	1344	1166	1325	1271	495*	464*	734	448	660	601	682	487*	428	642	712	713	678	482*	426	640	705	705	428	551*	310	376	299*	455	423	550*	308	375	294*	440
	94.5	1704*	2141	2202	2267	2310	2335	1*	0	0	0	2	0	485*	449*	1319	1126	1315	1297	481*	446*	722	434	641	615	692	483*	438	607	717	702	687	479*	437	604	713	692	400	584*	314	369	308*	454	398	583*	311	368	302*	447
	95	1700*	2235	2142	2263	2271	2346	1*	0	0	0	4	0	480*	466*	1349	1131	1299	1277	477*	462*	751	407	623	624	683	509*	444	656	701	719	680	504*	441	652	698	708	416	571*	318	362	316*	460	414	569*	312	359	313*	446
	95.5	1695*	2202	2146	2265	2256	2358	1*	0	0	0	2	0	493*	471*	1335	1134	1297	1232	489*	466*	718	408	619	545	683	506*	442	610	707	703	682	499*	439	606	703	693	437	590*	321	343	319*	445	435	588*	315	340	316*	440
	96	1711*	2207	2092	2272	2226	2377	1*	0	0	0	2	0	499*	468*	1310	1159	1333	1272	493*	465*	697	411	625	572	700	494*	454	644	701	713	699	485*	451	642	694	702	435	596*	338	355	305*	465	427	596*	331	352	301*	456

## Sheet: Data Figure 5
Data Figure 5																								Images from Well H7 at 72h were used for Figure 5 A-C
Total numbers of cells (Automated cell count)																																		Total numbers of nuclei (Hoechst count)
	Control								25k MOI								50k Moi								100k MOI										Control								25k MOI
Time	A5	B5	C5	D5	E5	F5	G5	H5	A6	B6	C6	D6	E6	F6	G6	H6	A7	B7	C7	D7	E7	F7	G7	H7	A8	B8	C8	D8	E8	F8	G8	H8		Time	A5	B5	C5	D5	E5	F5	G5	H5	A6	B6	C6	D6	E6	F6	G6
0	248	278	258	351	214	334	236	186	230	200	232	257	265	244	275	265	275	217	253	208	283	228	265	257	223	258	239	320	205	240	255	189		0	143	157	128	208	114	159	125	112	128	108	141	129	139	118	156
1	280	273	257	397	244	374	248	235	270	212	280	278	274	272	290	264	291	227	279	216	298	216	264	264	230	283	260	355	241	277	289	219		1	139	153	133	200	121	154	127	114	130	110	139	128	141	120	150
2	258	294	265	398	240	363	252	221	262	246	286	249	299	277	335	270	294	247	274	224	338	268	262	263	250	308	253	371	251	260	285	241		2	140	154	136	210	119	154	123	114	133	114	140	133	135	125	146
3	305	312	274	416	245	378	282	242	273	230	283	295	295	287	317	276	281	238	283	259	328	240	269	282	239	323	263	353	260	284	304	214		3	145	163	129	219	121	153	131	116	143	115	143	131	144	122	149
4	290	336	298	409	259	387	296	267	299	222	298	301	303	297	375	307	309	252	274	232	342	259	264	311	244	336	284	388	248	296	317	236		4	137	167	130	211	117	157	127	113	133	113	143	128	141	124	150
5	295	322	278	459	281	397	282	222	301	259	315	322	326	281	330	312	301	241	273	249	349	254	293	267	239	295	286	405	259	320	321	226		5	141	172	129	212	124	154	127	115	138	112	140	129	147	123	150
6	311	372	305	463	266	389	301	224	313	237	288	321	305	295	335	274	327	273	260	232	359	268	277	284	237	296	279	390	264	325	316	259		6	137	168	132	207	125	152	125	119	134	107	138	126	144	120	157
7	316	339	275	441	305	402	305	265	305	246	301	325	312	315	347	278	328	279	302	258	368	257	293	294	255	322	288	412	257	303	323	233		7	134	168	130	210	122	161	130	119	139	108	136	126	139	123	161
8	294	335	302	434	285	399	316	265	309	225	325	313	314	296	313	300	344	285	298	234	352	272	290	278	260	355	307	418	287	318	314	233		8	139	165	131	214	120	161	130	123	132	112	133	129	141	123	159
9	320	342	304	473	294	416	301	251	286	237	326	332	328	329	330	305	357	289	294	265	359	256	317	317	270	352	302	433	282	312	324	244		9	139	163	138	211	121	160	129	125	135	109	135	127	139	124	157
10	314	361	297	442	300	394	324	321	317	240	310	365	352	299	328	306	334	309	301	272	383	284	320	319	276	336	308	410	285	327	339	265		10	135	166	138	215	121	161	136	125	136	112	137	126	140	124	154
11	352	359	327	490	292	429	336	277	342	257	316	340	335	326	353	323	360	290	345	280	378	290	331	314	277	380	301	388	285	342	343	235		11	139	167	134	213	120	163	131	127	134	113	136	127	146	125	155
12	319	373	319	483	290	445	327	260	327	275	340	320	352	313	341	310	370	313	303	265	397	278	331	264	285	356	311	417	288	340	360	227		12	143	166	136	213	124	164	129	127	138	118	132	125	149	126	155
13	352	373	338	495	295	460	341	278	290	253	310	330	322	328	371	309	403	290	317	254	348	251	348	326	278	339	325	396	290	365	369	257		13	142	172	134	220	122	162	130	127	139	114	137	126	148	124	154
14	343	391	297	467	299	439	364	291	330	275	301	353	338	333	396	326	364	288	307	260	409	266	331	320	275	345	314	424	297	353	356	284		14	145	171	138	218	122	163	126	128	143	117	139	123	153	123	159
15	345	368	329	431	295	443	350	276	334	270	320	331	347	335	339	334	369	280	327	272	389	307	342	312	272	404	313	400	278	337	355	306		15	147	175	137	214	126	164	131	126	139	115	139	122	154	127	158
16	375	357	338	439	300	443	359	272	340	275	325	334	349	352	377	314	358	309	319	288	393	301	336	318	281	387	325	420	287	337	360	233		16	147	172	136	217	123	161	131	128	141	113	138	124	154	129	162
17	367	375	333	466	316	447	334	289	332	258	348	355	376	337	354	323	352	314	311	293	391	282	351	340	275	375	321	405	311	356	324	242		17	143	172	140	222	124	162	130	128	137	113	142	125	152	129	159
18	361	381	342	434	320	450	357	273	301	272	323	355	378	328	379	331	369	282	310	262	385	303	326	334	288	356	330	394	305	380	367	252		18	147	174	142	219	122	165	131	127	139	117	139	122	149	134	160
19	385	359	335	451	332	467	328	266	335	263	315	358	371	346	407	321	416	302	350	278	415	292	343	302	276	341	322	424	272	341	359	272		19	147	176	138	212	120	164	133	129	138	116	141	120	152	129	161
20	391	400	338	460	342	474	343	272	348	294	318	351	372	360	406	346	372	304	337	280	427	308	318	335	295	388	328	422	319	397	369	267		20	152	175	136	222	124	163	137	129	134	117	143	120	153	132	160
21	378	368	339	472	324	474	386	281	310	286	334	344	379	376	412	303	354	308	347	295	397	312	339	320	316	376	327	454	300	396	375	263		21	150	179	137	222	127	165	137	127	134	121	142	117	153	131	161
22	394	397	317	511	342	475	368	244	338	273	297	361	376	368	389	312	377	288	339	297	435	317	351	317	287	344	316	434	307	417	377	250		22	150	179	138	223	131	169	140	131	139	120	143	114	152	127	163
23	406	340	327	497	334	479	367	322	334	281	333	370	353	385	451	332	371	315	326	295	385	286	350	374	283	359	300	452	274	367	378	258		23	157	190	141	225	129	174	139	134	136	123	144	115	156	128	165
24	395	390	342	481	365	475	384	296	328	295	305	370	384	352	396	326	387	315	354	298	461	316	331	330	272	415	325	467	306	378	356	238		24	164	188	147	228	131	174	141	132	137	121	144	119	163	130	162
25	418	407	362	504	345	487	383	292	342	236	347	370	408	355	393	366	401	292	342	299	445	289	348	328	289	353	322	463	293	341	397	286		25	164	191	150	232	135	184	148	135	136	127	148	120	165	130	162
26	435	406	322	547	382	487	423	308	324	261	340	377	419	372	420	349	359	305	361	289	442	320	339	355	308	387	315	462	304	351	383	262		26	170	199	154	232	140	190	151	138	136	128	144	128	165	129	162
27	415	423	372	487	347	502	386	297	345	303	335	390	384	360	401	352	368	309	378	336	437	323	341	394	316	343	326	475	294	395	396	271		27	179	203	151	242	145	190	156	145	136	130	145	128	173	132	168
28	426	468	352	506	384	520	424	315	367	269	356	389	384	362	395	351	388	314	356	322	428	302	308	377	323	374	329	430	304	395	396	253		28	180	208	152	246	149	192	154	144	137	127	149	129	171	133	172
29	440	450	363	520	376	464	400	292	388	267	329	419	389	344	395	362	377	301	351	309	454	268	326	357	331	402	342	432	313	363	381	259		29	182	207	159	260	150	198	157	150	141	128	154	129	170	131	172
30	465	442	398	522	382	490	399	307	366	259	330	412	381	357	436	359	383	321	363	297	462	313	359	422	320	364	335	458	319	396	400	278		30	191	204	160	265	149	200	159	159	143	131	157	132	171	130	170
31	485	447	383	543	396	484	399	322	366	293	383	427	427	375	420	343	391	312	386	300	456	339	342	356	346	387	358	476	316	359	405	257		31	197	207	164	264	154	212	161	159	149	130	158	140	178	133	174
32	485	378	407	559	409	492	422	346	392	255	386	400	403	395	420	347	423	284	393	309	497	325	381	379	340	350	406	520	334	397	439	281		32	198	216	168	273	150	219	166	159	147	129	160	140	180	133	173
33	457	424	402	517	408	545	430	335	372	303	375	432	441	358	479	370	431	318	372	322	477	355	359	413	326	381	402	504	328	388	437	259		33	199	214	172	277	151	221	170	161	148	131	158	140	183	130	173
34	462	448	406	584	414	540	417	313	394	283	370	406	439	425	473	391	447	310	390	353	507	339	385	430	327	407	365	467	349	369	405	266		34	199	224	176	281	152	220	171	158	149	133	165	139	188	127	173
35	514	468	408	532	436	540	409	348	372	315	376	392	442	401	421	360	417	319	395	370	461	337	395	401	353	355	368	480	318	406	461	272		35	208	226	179	281	156	226	177	155	156	134	164	142	181	130	174
36	448	487	409	549	445	562	437	358	383	283	380	403	450	397	411	387	454	318	362	340	523	372	372	444	322	405	376	433	364	407	305	274		36	209	226	187	288	156	233	178	168	155	134	164	142	188	135	175
37	515	396	410	586	438	533	440	362	406	317	373	434	406	399	432	357	456	294	351	334	518	326	400	432	334	419	377	505	358	418	352	254		37	215	231	185	288	161	234	182	168	153	129	162	143	190	139	170
38	524	454	459	584	475	554	455	404	393	302	424	446	478	394	386	371	479	324	389	317	498	309	404	428	365	420	384	517	386	392	399	289		38	222	240	191	288	164	247	187	175	155	133	165	148	194	138	173
39	494	455	440	542	431	557	454	389	413	348	396	419	487	428	459	394	497	354	366	323	493	370	426	478	347	405	379	488	369	430	457	293		39	225	243	201	289	170	250	187	176	158	137	158	150	197	140	173
40	538	451	502	607	433	572	423	337	394	334	428	450	488	480	450	371	464	362	361	366	512	340	400	398	344	440	378	522	376	425	475	288		40	231	251	208	295	163	248	191	184	160	139	161	147	192	139	173
41	557	529	479	631	429	530	410	327	379	339	413	408	483	432	480	407	463	363	393	341	532	383	413	460	383	382	374	501	400	437	473	305		41	229	255	213	301	169	260	192	186	157	138	159	149	189	146	169
42	576	525	498	636	445	592	444	363	404	348	415	443	467	430	480	388	473	359	396	356	535	363	404	464	360	424	422	500	390	421	469	305		42	230	260	216	292	170	261	194	186	158	137	162	148	190	138	172
43	632	509	500	613	473	577	426	399	407	333	363	422	451	387	406	388	452	325	372	323	502	333	417	413	359	423	394	495	385	399	421	328		43	238	255	218	298	174	277	195	183	157	136	161	148	192	142	174
44	555	568	501	569	456	633	533	391	445	409	405	433	474	397	436	396	497	375	353	372	510	368	418	459	358	390	393	538	390	404	491	318		44	239	262	224	303	180	277	202	193	154	137	164	149	192	142	172
45	561	522	503	611	474	591	506	396	408	298	437	439	507	428	486	432	466	367	378	364	518	371	435	457	390	456	444	533	421	398	512	336		45	238	268	223	305	180	286	209	205	158	138	167	147	189	144	168
46	591	549	530	617	471	620	519	383	422	373	388	431	495	415	496	410	465	339	390	374	487	345	402	500	362	417	380	479	395	392	506	315		46	248	270	223	307	180	284	210	200	158	137	167	152	192	141	172
47	601	605	554	576	522	717	552	398	409	441	389	512	546	415	492	386	511	384	402	391	498	411	400	441	427	427	442	561	394	442	531	332		47	245	276	226	309	184	289	211	205	158	139	166	148	201	137	171
48	633	581	552	643	528	618	515	395	458	370	436	489	528	408	524	391	513	349	417	389	500	418	443	450	405	460	424	571	411	431	547	334		48	249	275	222	309	183	295	217	205	160	140	164	149	191	141	168
49	611	567	478	592	539	661	477	394	435	400	395	490	494	421	453	430	492	347	449	389	490	427	450	438	410	446	467	564	432	428	580	362		49	260	275	235	310	188	299	210	208	166	135	166	144	191	144	165
50	620	523	473	623	539	655	505	376	459	386	427	457	457	442	473	398	523	337	475	387	446	447	435	451	362	463	447	562	447	460	545	351		50	256	278	240	309	193	300	213	211	163	138	168	146	189	146	168
51	656	560	547	573	578	652	481	393	409	418	403	507	508	458	473	436	511	352	467	378	505	421	409	471	380	494	476	522	413	436	539	323		51	257	278	235	306	195	298	211	216	164	138	169	151	197	144	169
52	643	473	508	605	526	611	542	401	375	365	438	483	495	394	479	407	520	325	504	403	530	418	440	466	364	395	480	555	394	428	530	389		52	261	283	237	310	198	302	214	219	158	139	167	147	200	143	169
53	643	535	524	611	536	646	433	400	437	441	441	451	440	429	447	370	510	303	462	374	526	349	388	433	396	410	519	522	435	476	534	351		53	266	286	233	311	192	307	226	218	164	139	162	146	203	142	163
54	681	567	513	606	551	597	465	430	416	396	402	428	539	437	527	410	487	360	497	430	547	389	430	469	431	492	519	547	465	498	531	407		54	269	289	238	318	194	315	226	220	161	141	164	148	208	139	165
55	598	606	503	666	572	647	525	411	418	356	438	547	560	452	430	383	510	362	514	440	536	413	436	426	439	422	485	528	438	514	559	391		55	274	291	231	312	197	314	228	220	158	142	159	148	207	134	168
56	620	588	560	610	529	743	496	420	383	418	408	464	489	391	454	388	520	378	523	454	539	399	420	412	450	488	527	534	420	425	562	395		56	278	293	237	309	196	315	229	227	155	138	163	144	203	135	169
57	674	561	482	642	563	715	594	458	436	390	377	515	500	454	508	422	539	380	417	427	527	439	511	477	426	449	477	563	483	489	574	409		57	276	293	241	313	199	322	238	223	160	138	165	149	200	137	172
58	675	507	575	633	547	725	564	521	432	371	474	454	487	430	487	410	485	383	445	461	530	439	434	391	431	440	507	556	433	455	612	389		58	272	291	248	314	205	322	237	226	154	144	164	151	205	141	176
59	635	524	509	602	566	702	600	436	451	422	390	446	461	428	458	448	478	360	459	444	538	405	458	432	475	492	528	538	455	487	589	386		59	267	298	244	311	210	325	240	227	157	143	165	150	203	141	175
60	616	530	542	616	524	716	468	443	471	451	382	518	513	425	516	408	519	397	399	454	510	411	421	446	483	476	532	563	464	485	566	395		60	273	296	252	317	213	328	243	231	157	142	161	146	205	143	170
61	593	505	511	641	585	654	601	453	475	404	374	494	567	479	510	397	510	388	460	448	566	452	451	406	465	430	435	536	491	502	543	393		61	273	299	249	315	220	329	242	234	157	143	161	147	205	140	172
62	617	519	528	591	635	677	547	464	469	383	449	503	528	477	499	468	512	372	464	505	504	454	492	518	487	528	561	570	495	471	546	408		62	273	310	249	316	224	333	241	238	159	143	161	149	207	141	170
63	680	488	554	649	595	670	513	425	453	367	422	434	479	397	465	433	487	430	460	505	551	413	461	468	491	506	555	545	523	485	461	410		63	270	308	254	312	227	334	238	236	159	143	161	153	209	141	174
64	682	566	555	601	609	637	477	426	509	428	411	526	502	467	476	441	581	370	504	474	499	416	514	450	503	504	558	555	513	502	605	396		64	274	309	254	311	226	335	242	237	156	144	163	150	205	142	176
65	665	475	470	663	629	685	547	405	431	389	400	443	546	459	521	449	555	422	433	448	493	376	484	510	489	558	528	566	518	488	403	416		65	280	308	257	314	229	327	241	243	161	143	165	151	202	145	172
66	640	528	521	601	644	590	565	391	461	403	385	483	510	455	463	439	513	407	417	479	523	423	476	434	549	499	512	571	507	492	529	393		66	287	305	255	316	232	330	239	242	154	144	164	149	206	148	175
67	671	537	517	673	633	643	542	466	435	385	456	471	548	500	506	425	523	419	482	502	516	416	471	445	547	559	528	572	466	523	450	436		67	279	309	263	315	233	331	237	251	153	140	164	152	204	150	174
68	631	538	557	611	600	615	586	456	443	414	455	442	448	516	511	474	537	411	460	443	522	436	494	492	492	482	528	608	494	470	582	391		68	287	312	260	315	229	332	242	247	154	139	165	150	203	149	173
69	636	504	566	592	639	778	621	432	442	445	451	518	529	470	503	455	545	427	513	538	553	395	505	446	521	497	593	589	476	501	559	433		69	286	309	257	311	229	331	239	246	159	145	166	151	205	147	169
70	665	556	528	651	613	637	523	461	437	409	460	476	475	378	532	439	488	372	454	409	502	347	405	464	500	530	556	546	534	503	597	439		70	287	313	267	309	226	335	238	251	154	145	166	149	199	148	172
71	628	548	583	710	647	662	502	502	485	462	427	511	589	466	471	498	556	366	438	492	555	418	494	487	524	526	543	604	543	517	563	389		71	288	316	261	313	233	336	239	241	156	148	168	157	203	150	179
72	679	474	566	572	627	628	626	453	467	418	405	462	550	472	514	459	530	435	441	520	573	429	539	504	572	513	511	609	562	495	550	418		72	285	317	261	313	232	332	245	244	154	146	166	152	203	146	176
73	684	549	593	588	643	646	514	423	488	476	397	579	560	482	478	469	546	353	495	502	544	420	525	524	534	503	570	597	514	527	596	421		73	294	313	261	319	235	332	242	239	155	151	164	152	199	149	180
74	616	585	588	680	641	664	577	454	481	452	392	524	566	515	508	478	541	433	467	495	548	436	534	549	567	468	560	639	563	523	587	456		74	295	313	260	317	232	333	242	236	160	153	164	158	201	146	182
75	727	595	539	577	625	745	534	457	505	478	409	516	503	550	501	462	598	427	533	418	554	453	543	504	553	511	598	541	494	528	589	420		75	296	319	261	319	230	328	243	245	159	148	164	155	201	151	182
76	676	488	528	642	673	628	515	453	438	437	421	582	540	456	483	454	618	405	525	481	518	423	515	591	577	563	600	597	491	494	602	413		76	294	322	262	316	234	328	247	244	159	149	165	161	199	148	181
77	626	534	611	634	656	598	568	535	481	481	475	469	585	430	500	424	602	391	510	524	503	444	525	469	565	484	604	619	572	587	590	408		77	297	320	257	319	238	338	236	241	159	148	162	158	200	150	181
78	660	540	544	625	677	700	538	439	437	449	425	583	576	493	490	440	590	491	547	494	526	385	506	522	528	508	655	598	507	522	597	431		78	298	323	263	323	240	337	242	240	164	154	162	155	201	154	181
79	616	559	577	579	668	658	602	432	504	444	452	553	510	571	545	445	621	401	536	494	529	459	536	563	531	507	633	633	503	583	593	439		79	294	322	262	321	243	335	241	249	162	151	164	153	202	153	176
80	688	558	625	595	676	595	538	462	480	473	403	532	508	537	492	443	565	414	540	511	480	447	536	496	557	464	580	529	548	559	552	370		80	296	319	263	320	239	332	243	246	157	148	160	151	196	152	176
81	655	531	520	624	663	584	555	535	474	403	388	550	572	464	499	442	592	381	563	521	565	456	564	506	529	567	528	543	547	572	566	409		81	297	315	271	314	239	341	248	246	159	147	158	154	198	152	178
82	672	535	608	598	680	692	583	519	493	445	473	442	572	502	559	489	576	411	510	524	521	525	527	576	584	610	581	569	567	583	619	432		82	296	312	265	321	245	338	245	249	160	146	157	157	201	157	180
83	683	546	637	644	684	593	642	437	472	514	444	549	523	472	497	481	570	412	508	529	531	516	563	541	498	532	609	638	542	566	597	432		83	298	315	264	320	240	334	241	249	157	146	153	155	198	156	176
84	676	500	620	635	722	636	630	432	445	528	461	621	569	494	520	449	594	416	464	542	556	520	567	585	593	601	536	598	559	572	607	441		84	301	312	273	317	239	334	241	249	160	146	153	149	200	153	176
85	714	539	632	599	694	595	580	425	450	499	461	506	495	572	470	448	531	435	428	521	551	439	527	511	578	554	557	502	561	548	601	404		85	292	311	276	321	238	331	238	252	158	143	157	155	196	158	178
86	721	517	597	641	657	711	541	430	510	420	435	629	530	553	523	432	589	397	542	533	494	478	546	482	532	558	577	604	570	554	465	435		86	295	310	274	320	242	331	251	250	159	143	155	157	207	159	175
87	724	536	601	606	651	626	492	464	443	453	464	582	550	481	514	461	536	404	549	518	577	500	507	492	558	483	545	572	537	558	565	482		87	288	321	276	330	247	334	253	256	162	145	158	152	207	155	175
88	634	520	511	566	713	656	618	488	449	548	445	480	592	502	482	470	577	462	438	522	608	457	538	507	605	562	530	586	556	534	658	440		88	295	320	274	327	244	336	249	262	159	147	160	154	203	153	180
89	688	500	627	610	690	714	602	486	454	422	530	614	598	483	505	457	547	453	556	505	590	500	562	571	592	534	578	604	599	554	640	454		89	291	322	273	326	248	340	256	263	159	142	158	159	198	155	181
90	705	582	603	576	693	699	562	474	431	464	485	514	558	563	568	511	605	463	479	480	507	498	585	493	559	631	600	617	632	556	656	502		90	295	315	265	330	245	346	256	264	159	148	157	161	207	155	180
91	635	549	594	602	707	603	551	477	431	500	438	634	562	498	552	513	567	422	556	484	523	492	559	563	592	591	640	574	626	562	619	487		91	296	324	278	330	243	349	258	268	157	153	154	155	206	155	179
92	653	509	595	623	709	796	476	588	489	443	456	568	515	456	483	516	597	364	493	523	577	467	550	565	544	521	644	578	551	535	638	470		92	294	326	277	329	240	341	261	270	159	151	156	160	209	151	181
93	686	549	622	576	723	636	641	478	490	456	477	555	586	525	543	509	622	414	453	482	560	500	609	610	593	571	610	534	597	535	708	436		93	296	324	282	328	243	348	255	271	160	148	157	158	207	153	181
94	649	563	611	650	743	589	536	496	478	477	489	537	535	501	591	512	575	413	421	527	528	502	606	575	599	502	511	587	604	591	651	450		94	297	323	283	323	240	357	263	275	157	148	163	160	212	155	177
95	714	539	613	636	754	821	548	462	431	422	489	540	588	582	542	481	501	427	503	525	538	516	600	532	585	546	607	599	651	579	733	459		95	298	321	276	332	238	350	260	274	159	151	160	159	206	160	179
96	617	565	656	593	717	726	610	566	447	476	536	599	573	625	573	533	577	481	530	513	588	507	602	559	621	595	537	573	599	616	648	463		96	305	322	282	329	245	348	263	269	155	150	160	155	206	163	182
97	700	595	654	651	739	767	637	597	471	478	541	555	598	660	580	554	577	482	524	526	527	507	623	582	618	583	628	614	635	591	498	492		97	298	319	284	328	246	346	268	271	154	149	157	158	203	160	182
98	696	560	577	616	711	755	565	527	499	504	511	594	550	624	526	498	582	445	541	583	581	496	660	568	606	583	640	603	629	619	779	485		98	301	317	284	334	248	344	260	272	155	148	158	157	204	162	181
99	707	561	656	653	753	639	615	548	476	476	434	653	583	577	581	548	596	455	453	556	608	514	617	513	609	664	607	586	622	589	767	469		99	300	317	278	333	246	343	263	276	156	149	155	155	209	165	181
100	683	582	659	572	713	711	639	530	465	517	487	547	603	505	588	497	585	421	449	535	593	545	595	534	614	614	631	565	648	617	644	532		100	303	320	280	324	253	350	264	280	156	152	158	162	204	159	184
101	667	524	610	627	755	747	594	564	424	418	523	568	601	590	530	539	568	422	486	528	569	528	607	487	599	605	565	469	624	607	695	486		101	300	324	283	327	254	339	265	277	149	153	156	157	209	160	187
102	709	544	584	568	699	676	643	499	464	494	489	537	621	546	542	491	586	409	475	529	588	534	618	543	614	582	609	614	566	609	731	490		102	302	318	284	322	253	347	260	276	150	154	153	160	204	158	184
103	561	575	663	636	750	689	645	575	526	486	524	541	581	590	573	511	530	390	490	534	623	558	694	478	622	599	569	584	625	642	695	499		103	306	324	282	328	252	350	269	276	151	152	153	159	206	160	182
104	669	599	654	640	738	655	518	571	476	520	488	607	680	551	492	538	592	439	554	572	576	477	624	480	617	638	598	648	640	592	696	497		104	300	331	281	328	264	357	278	281	151	151	152	160	200	160	181
105	652	526	591	530	731	618	574	589	457	495	522	528	608	508	563	605	592	389	532	539	656	505	645	447	626	647	570	669	629	579	702	467		105	291	328	282	327	259	354	272	273	153	153	149	160	204	162	180
106	638	591	587	597	811	654	602	570	486	558	465	555	600	568	554	530	550	425	549	538	641	537	585	493	635	698	539	674	603	622	742	497		106	298	329	280	332	249	353	271	282	150	149	150	165	201	161	178
107	714	503	668	576	706	654	553	570	517	555	494	509	585	642	555	502	571	405	503	523	597	516	557	528	593	574	641	592	680	623	675	538		107	298	332	287	336	261	352	272	282	150	149	149	165	195	163	179
108	737	539	522	611	731	719	595	590	491	431	537	562	537	595	532	514	560	446	493	538	513	547	664	530	594	587	528	567	553	613	709	512		108	294	332	284	336	266	352	271	271	150	152	145	168	197	163	176
109	754	558	670	604	684	776	650	577	492	516	571	621	555	647	557	608	584	409	548	558	543	579	604	492	619	624	615	674	601	617	739	523		109	297	334	284	338	273	349	276	278	149	148	144	161	200	163	178
110	715	597	670	633	729	671	628	524	495	529	514	625	579	601	608	557	585	394	499	501	651	571	697	522	581	573	552	618	693	596	759	537		110	300	332	280	328	261	357	274	282	149	152	145	158	196	160	176
111	755	638	689	601	741	640	565	574	489	490	552	511	618	526	586	620	580	431	539	518	566	556	670	533	607	598	631	651	547	552	771	508		111	303	328	284	330	268	351	275	277	148	156	143	167	200	161	178
112	687	559	687	574	809	774	530	607	467	465	544	619	641	610	583	636	572	408	584	478	671	542	592	547	585	593	579	589	627	582	760	531		112	305	330	281	328	257	353	274	273	151	152	144	167	195	160	178
113	735	558	617	562	778	730	675	567	510	554	548	663	621	592	592	606	574	391	633	582	595	553	701	529	636	677	619	681	615	596	723	528		113	302	335	285	322	262	351	277	283	150	154	149	157	196	161	182
114	748	629	630	594	735	785	621	540	485	513	478	600	622	625	555	618	578	439	527	545	615	502	579	524	547	597	616	674	648	594	683	464		114	305	335	283	325	277	354	282	275	149	154	143	169	196	162	180
115	718	574	669	637	759	739	583	551	498	501	478	547	591	618	514	640	564	456	485	510	671	527	599	552	579	568	525	595	664	585	708	519		115	305	332	277	319	267	351	282	289	146	156	146	163	200	161	182
116	716	609	563	612	757	759	645	538	514	517	528	605	628	634	599	570	586	430	578	493	606	600	607	426	579	626	633	621	686	610	759	478		116	309	328	281	324	258	354	286	285	148	158	146	167	202	159	181
117	717	580	589	623	717	816	672	553	492	445	507	640	567	624	537	579	593	386	493	554	607	578	692	570	582	639	582	662	672	605	717	479		117	311	329	290	316	265	356	278	294	152	157	148	161	201	159	185
118	734	554	631	651	824	815	693	613	498	512	476	696	649	658	593	693	619	436	588	536	613	589	672	537	586	590	592	672	632	586	783	517		118	307	335	283	319	265	349	278	291	151	152	146	157	202	164	182
119	673	608	607	630	765	809	670	634	520	481	515	689	688	676	591	592	563	427	562	556	666	584	642	517	580	626	691	631	695	638	725	537		119	316	337	291	316	265	350	278	294	148	152	143	162	202	156	183
120	718	621	598	576	662	796	650	544	513	414	504	629	592	639	557	678	640	406	524	524	706	570	626	534	580	599	619	586	641	623	748	510		120	311	334	294	324	270	353	272	287	150	154	145	161	193	159	181
Total numbers of GFP-positive cells (Automated cell count)																																		Total numbers of GFP-positive nuclei (Hoechst count)
	Control								25k MOI								50k Moi								100k MOI										Control								25k MOI
Time	A5	B5	C5	D5	E5	F5	G5	H5	A6	B6	C6	D6	E6	F6	G6	H6	A7	B7	C7	D7	E7	F7	G7	H7	A8	B8	C8	D8	E8	F8	G8	H8		Time	A5	B5	C5	D5	E5	F5	G5	H5	A6	B6	C6	D6	E6	F6	G6
0	2	1	0	6	2	3	5	3	2	2	2	4	5	6	0	5	3	1	0	2	11	0	3	1	1	4	0	11	7	8	9	9		0	0	1	0	7	1	3	4	3	2	2	2	3	3	6	0
1	1	1	0	6	2	2	3	0	1	0	0	2	5	3	0	5	0	0	0	2	8	0	0	1	1	4	0	9	3	4	11	10		1	0	1	0	5	1	2	2	1	1	0	0	2	2	3	0
2	1	1	0	10	1	2	3	0	0	0	0	3	5	3	0	4	0	0	0	2	9	0	2	0	2	2	0	10	3	6	9	15		2	0	0	0	11	0	1	2	1	1	0	0	3	3	3	0
3	1	1	0	10	2	2	3	0	0	0	0	1	5	2	0	5	1	0	0	2	10	0	1	0	0	2	0	9	3	4	10	9		3	0	0	0	12	0	1	2	1	1	0	0	2	4	2	0
4	2	2	0	7	1	2	2	0	1	0	0	3	4	2	0	4	0	0	0	2	9	0	0	0	0	3	0	7	3	6	9	10		4	0	2	0	8	0	1	1	1	1	0	0	2	2	2	0
5	1	2	0	4	1	2	2	0	2	0	0	0	4	2	0	4	1	0	0	2	9	0	1	1	0	3	0	8	3	4	9	10		5	0	2	0	6	0	1	2	1	2	0	0	0	1	2	0
6	1	0	0	5	2	2	2	0	3	0	0	1	6	3	0	5	0	0	0	2	8	0	0	1	0	3	0	10	3	6	9	11		6	0	0	0	6	0	0	1	1	3	0	0	0	4	3	0
7	1	0	0	6	3	2	2	0	3	0	0	1	3	2	0	6	0	0	0	3	8	0	0	1	0	1	0	9	3	4	10	10		7	0	0	0	8	0	1	1	1	3	0	0	1	1	2	0
8	1	2	0	6	3	2	2	0	2	0	0	2	2	3	0	4	1	0	0	2	9	0	0	1	0	2	0	12	2	5	10	9		8	0	2	0	8	0	0	1	1	2	0	0	1	1	3	0
9	1	1	0	5	1	2	3	0	3	0	0	0	3	2	0	4	4	0	0	2	9	0	0	1	0	3	0	7	2	4	9	11		9	0	1	0	7	0	1	2	1	2	0	0	0	2	2	0
10	1	1	0	4	3	2	3	1	2	1	0	2	2	4	0	6	3	1	0	2	9	0	0	0	0	4	0	10	2	5	10	11		10	0	0	0	5	0	1	2	1	1	0	0	1	1	4	0
11	1	1	0	5	3	2	2	0	2	1	0	2	2	2	1	5	4	0	0	2	10	0	0	0	0	1	0	9	2	4	11	10		11	0	0	0	6	0	0	1	1	1	0	0	1	1	2	0
12	1	0	0	4	1	2	3	0	1	1	0	2	2	3	0	4	4	0	0	2	7	0	0	1	0	2	0	13	2	4	11	11		12	0	0	0	5	0	1	2	1	1	0	0	1	2	3	0
13	1	1	0	3	3	3	2	0	1	1	0	2	2	2	0	5	4	0	0	2	8	0	0	1	1	3	0	11	2	4	9	11		13	0	0	0	4	0	1	1	1	1	0	1	2	2	2	0
14	1	1	0	4	3	2	2	1	1	0	0	2	2	3	0	4	5	0	0	2	7	0	0	0	1	5	0	11	2	4	10	9		14	0	0	0	6	0	1	1	1	1	0	0	1	1	3	0
15	1	0	0	3	2	3	2	0	3	1	0	2	1	3	0	4	5	0	0	2	8	0	1	0	0	1	0	12	2	4	10	10		15	0	1	0	5	0	1	1	1	1	0	0	1	0	3	0
16	1	1	0	5	1	2	2	0	0	1	0	2	3	2	1	3	3	0	0	2	8	0	1	0	0	3	0	11	3	4	8	12		16	0	0	0	5	0	0	1	1	1	0	0	1	2	2	0
17	1	0	0	4	4	2	3	0	0	1	0	2	2	2	0	4	5	0	0	2	6	0	1	0	0	1	0	9	3	4	9	11		17	0	0	0	5	0	1	2	1	0	0	0	1	1	2	0
18	1	0	0	4	2	1	1	1	0	1	0	2	2	3	1	4	4	0	0	2	6	0	1	1	0	4	0	9	3	4	9	12		18	0	0	0	6	0	0	0	1	0	0	0	1	1	3	0
19	1	1	0	5	4	1	4	1	0	1	0	2	3	4	0	4	2	1	0	2	8	0	0	0	0	4	0	8	4	5	8	9		19	0	0	0	5	0	0	2	1	0	0	0	1	1	3	0
20	0	1	0	4	4	1	3	1	1	1	0	2	2	2	0	4	6	1	0	3	7	0	0	0	0	2	0	7	2	4	9	10		20	0	1	0	5	0	0	2	1	1	0	0	1	1	2	0
21	0	2	0	3	2	1	3	1	1	1	0	2	2	2	1	4	5	0	0	3	8	0	1	0	0	3	0	7	3	5	11	11		21	0	1	0	4	0	0	1	1	1	0	0	2	0	2	1
22	1	0	0	2	2	1	3	0	3	1	0	2	3	2	1	4	4	0	0	2	7	0	1	0	0	2	0	9	3	5	11	10		22	0	0	0	4	0	0	1	1	3	0	0	1	2	2	1
23	1	0	0	3	1	1	3	0	1	1	0	2	3	2	1	4	7	1	0	2	9	0	1	0	0	4	1	7	6	4	7	13		23	0	0	0	5	0	0	0	1	1	0	0	1	3	2	1
24	1	1	0	2	1	1	3	1	2	1	1	2	4	3	2	6	7	1	1	4	8	0	0	0	0	3	2	9	5	4	9	15		24	0	0	0	4	0	0	1	1	2	0	1	1	3	2	1
25	0	2	0	2	1	1	3	0	4	2	2	2	2	3	2	4	8	1	2	3	9	1	1	0	0	2	6	11	6	5	9	15		25	0	1	0	3	0	0	1	1	3	1	2	1	1	3	1
26	1	1	0	1	1	1	4	1	4	2	1	2	3	3	3	9	10	2	3	3	9	1	0	3	1	3	11	11	5	9	17	14		26	0	1	0	3	0	0	1	1	4	1	1	2	2	3	3
27	1	1	0	1	2	1	2	0	4	1	3	2	5	3	3	8	14	4	2	4	8	4	3	4	3	6	11	13	8	14	17	19		27	0	0	0	2	0	0	0	1	5	1	3	1	4	2	3
28	1	0	0	1	4	2	2	0	4	3	4	1	4	3	4	9	9	6	2	4	9	2	4	5	7	5	18	12	12	11	23	17		28	0	0	0	2	0	1	0	1	4	2	4	1	2	3	3
29	1	0	0	2	2	1	1	0	9	4	2	2	4	3	5	9	15	6	5	6	10	8	4	5	6	6	25	15	13	16	24	18		29	0	0	0	2	0	0	1	1	6	3	1	1	3	4	4
30	0	0	0	0	4	2	2	0	12	3	2	3	9	6	5	12	15	7	4	6	12	5	8	6	8	15	23	22	14	22	32	20		30	0	0	0	1	0	0	0	1	11	2	2	2	8	6	5
31	0	0	1	1	3	1	1	0	11	4	4	2	5	4	5	12	21	11	9	10	14	7	9	7	16	15	33	25	16	18	36	26		31	0	0	1	2	0	0	1	1	8	4	3	1	5	3	5
32	0	0	1	1	2	2	2	0	10	7	3	2	5	4	9	12	18	11	9	12	14	8	7	6	15	22	27	28	20	17	40	24		32	0	0	1	2	0	0	1	1	7	6	4	2	4	4	6
33	1	0	0	1	2	1	1	0	11	7	5	2	6	5	9	17	25	16	6	16	19	8	9	9	19	24	37	31	19	19	46	31		33	0	0	0	2	0	0	1	1	7	5	4	1	4	5	5
34	1	0	0	2	2	3	2	0	12	8	4	3	5	6	11	18	32	21	12	17	17	9	13	14	21	28	41	35	26	20	47	26		34	0	0	0	2	0	1	1	1	10	6	7	2	4	6	6
35	1	1	0	3	2	2	1	0	14	8	6	3	8	8	10	18	31	17	18	20	19	8	17	14	25	36	37	43	26	21	47	26		35	0	1	0	4	0	1	1	1	13	8	8	3	6	9	7
36	0	1	1	1	2	3	3	0	15	9	5	4	5	9	8	12	32	20	15	19	18	12	16	16	28	42	39	47	29	32	46	29		36	0	0	1	2	0	0	0	1	13	8	8	2	4	7	8
37	0	0	0	0	3	1	3	0	15	12	5	4	4	10	10	21	37	21	15	20	22	13	18	19	30	43	43	49	35	34	51	36		37	0	0	0	1	0	0	2	1	14	10	9	3	4	7	8
38	0	1	0	0	1	2	2	0	23	11	9	5	8	13	11	17	37	29	20	21	27	9	13	17	42	49	49	59	31	35	58	41		38	0	1	0	1	0	1	1	0	16	11	8	4	5	11	9
39	0	0	0	1	2	3	2	0	19	13	9	5	11	12	10	23	42	29	18	30	24	12	14	23	40	48	50	68	42	45	71	42		39	0	0	0	2	0	1	1	0	14	13	8	5	8	13	9
40	0	1	0	2	1	3	3	0	22	12	8	5	10	11	10	27	50	32	22	33	27	15	22	24	39	60	57	72	44	47	83	47		40	0	1	0	2	0	1	1	1	15	14	8	4	7	10	9
41	0	1	0	1	1	2	4	0	29	17	6	6	10	11	14	26	50	37	21	24	30	12	21	24	43	57	58	75	46	49	82	46		41	0	1	0	2	0	0	2	1	19	14	8	5	7	9	11
42	0	0	0	1	1	2	4	1	21	16	12	5	9	12	15	26	59	30	23	31	38	18	29	25	61	67	67	82	54	54	98	54		42	0	0	0	2	0	0	2	1	16	15	11	4	8	9	13
43	0	0	0	1	1	3	3	1	28	19	10	5	8	10	12	27	61	34	25	30	44	17	27	30	62	64	68	92	60	53	101	67		43	0	0	0	2	0	1	1	1	19	15	10	5	8	10	12
44	0	1	0	0	1	2	2	0	27	21	9	5	6	12	13	30	60	40	26	40	40	18	23	37	66	76	75	99	65	58	115	68		44	0	1	0	1	0	0	1	1	20	17	8	5	7	11	12
45	0	1	0	0	1	1	2	0	34	19	10	5	5	15	15	30	72	46	31	41	46	23	31	33	68	70	94	105	79	63	121	72		45	0	1	0	1	0	0	0	0	22	20	9	6	5	12	12
46	0	1	0	0	1	1	3	0	33	22	12	5	11	14	13	28	67	45	47	43	43	30	33	39	72	82	80	104	77	67	122	79		46	0	1	0	1	0	0	1	1	27	20	11	4	12	13	12
47	0	0	0	0	1	1	3	0	34	24	15	6	12	19	19	35	83	59	39	44	50	35	37	48	86	96	95	119	81	77	138	81		47	0	0	0	1	0	0	1	1	29	20	15	5	6	12	13
48	0	1	0	0	1	1	3	0	42	30	13	4	9	18	20	35	80	49	41	53	56	41	35	49	97	89	93	132	84	93	143	75		48	0	1	0	1	0	0	1	1	29	21	10	4	10	16	13
49	0	0	0	1	1	1	3	0	39	31	12	5	7	17	20	42	91	48	47	51	57	44	40	54	96	104	111	132	94	88	171	102		49	0	0	0	1	0	0	0	0	30	22	10	4	6	14	14
50	0	0	0	0	2	1	2	0	40	33	14	4	7	17	19	37	91	50	56	61	64	47	36	57	100	102	112	141	108	101	157	93		50	0	0	0	1	0	0	1	0	30	26	10	4	6	18	13
51	0	0	0	1	2	1	3	0	41	34	14	4	10	19	17	43	90	76	50	65	68	48	44	62	108	110	118	134	119	105	172	103		51	0	0	0	1	0	0	1	0	31	26	14	4	9	16	14
52	0	0	0	0	1	1	2	0	41	42	20	4	12	22	19	43	89	66	53	59	75	50	50	68	116	101	114	158	119	98	179	127		52	0	0	0	1	0	0	0	1	32	29	13	4	10	19	14
53	0	0	0	1	2	2	4	0	44	38	14	8	10	24	18	36	108	65	52	61	72	50	48	62	118	111	131	142	120	126	193	112		53	0	0	0	1	0	0	1	1	34	28	14	3	9	19	13
54	0	0	0	1	3	2	3	0	52	45	11	7	12	29	20	52	103	84	55	72	85	58	52	67	135	140	136	145	148	132	188	129		54	0	0	0	1	0	0	1	0	35	29	14	4	10	18	13
55	0	0	0	1	2	1	1	0	51	39	19	4	14	28	13	46	113	84	70	63	83	59	51	71	135	129	142	167	126	155	192	136		55	0	0	0	1	0	0	1	0	35	29	14	4	12	20	16
56	0	0	0	0	2	2	3	0	53	47	19	5	10	24	22	48	117	96	70	82	83	52	65	70	141	157	146	169	136	138	206	119		56	0	0	0	1	0	0	0	0	38	29	13	3	10	19	15
57	0	0	0	0	2	1	1	0	55	40	18	7	13	33	25	59	120	102	70	88	108	70	69	85	144	147	156	170	178	155	234	147		57	0	0	0	1	0	0	1	0	38	30	12	6	10	17	19
58	0	0	0	0	2	1	2	0	62	57	20	7	14	29	24	57	136	96	72	90	109	66	63	85	154	153	171	178	180	161	226	137		58	0	0	0	1	0	0	1	0	40	33	12	8	10	20	20
59	0	0	0	0	2	1	2	0	61	51	17	6	15	28	24	60	131	101	77	97	114	68	87	89	172	188	166	197	176	181	233	144		59	0	0	0	1	0	0	1	0	39	33	11	7	12	21	20
60	0	0	0	0	2	1	2	0	66	51	20	8	18	32	28	66	152	103	76	95	111	68	86	91	181	182	174	191	189	181	243	149		60	0	0	0	1	0	0	1	1	38	33	14	4	15	23	20
61	0	0	0	0	2	1	2	0	68	52	14	9	14	33	26	62	159	101	92	103	111	80	97	86	180	173	166	201	195	197	261	151		61	0	0	0	1	0	0	1	0	44	33	12	7	14	22	19
62	0	0	0	0	2	1	2	0	89	57	16	10	19	37	31	79	159	106	94	108	111	84	102	120	193	205	197	211	196	198	240	159		62	0	0	0	1	0	0	1	0	46	33	12	6	13	22	19
63	0	0	0	0	2	1	2	0	72	52	23	10	17	31	24	68	161	129	110	119	135	77	111	130	223	209	211	221	214	199	241	177		63	0	0	0	1	0	0	1	0	45	34	17	8	14	28	21
64	0	0	0	0	2	2	2	0	77	56	20	12	15	35	31	72	176	113	104	112	119	79	125	125	218	206	224	222	218	220	293	168		64	0	0	0	1	0	0	1	1	47	34	16	8	15	25	23
65	0	0	0	0	2	2	2	0	79	63	18	7	20	48	35	95	184	129	99	117	120	82	118	134	216	235	217	231	213	220	200	185		65	0	0	0	1	0	0	2	0	51	34	15	8	12	27	23
66	0	0	0	0	2	1	2	0	79	65	20	8	18	44	31	90	188	123	94	125	138	85	124	126	239	219	212	249	227	219	284	180		66	0	0	0	1	0	0	1	1	49	36	18	8	14	30	21
67	0	0	0	1	1	1	2	0	77	70	23	14	17	48	33	78	199	154	122	120	133	90	127	131	253	270	229	252	236	240	255	205		67	0	0	0	1	0	0	1	0	54	35	16	9	13	29	22
68	0	0	0	0	2	1	3	0	88	76	24	15	16	52	30	84	203	154	127	133	142	106	120	143	242	228	247	280	248	226	321	193		68	0	0	0	1	0	0	0	0	59	36	16	9	14	27	23
69	0	0	0	0	2	2	1	0	99	77	26	14	20	49	39	91	214	152	140	151	161	112	133	137	255	256	268	271	250	239	332	200		69	0	0	0	1	0	0	1	1	62	43	18	9	14	31	26
70	0	0	0	0	2	2	1	0	89	69	29	21	19	45	37	85	191	156	130	136	153	104	131	168	263	272	270	260	244	266	332	212		70	0	0	0	0	0	0	2	0	58	38	18	9	18	32	23
71	0	0	0	0	1	1	3	0	105	77	30	24	24	53	33	101	207	140	122	143	174	105	129	172	288	272	260	275	259	264	334	189		71	0	0	0	1	0	0	2	0	60	40	21	9	15	31	25
72	0	0	0	0	2	2	3	0	119	76	32	31	23	58	40	102	218	145	133	149	185	122	161	182	286	282	297	304	282	276	372	210		72	0	0	0	1	0	0	2	1	64	43	20	10	14	34	26
73	0	0	0	0	1	2	1	0	102	79	28	28	27	54	41	98	205	171	133	156	169	123	163	190	309	278	259	297	272	258	333	206		73	0	0	0	1	0	0	0	0	60	44	23	9	19	34	25
74	0	0	0	0	1	1	2	0	114	89	30	26	28	61	42	108	235	182	150	165	185	114	165	211	310	272	286	326	284	279	381	234		74	0	0	0	1	0	0	2	0	67	52	21	10	15	34	26
75	0	0	0	0	1	1	3	0	111	79	29	27	24	62	47	117	226	178	166	153	195	130	174	184	307	279	315	298	271	289	381	225		75	0	0	0	1	0	0	1	0	63	49	22	10	14	34	28
76	0	0	0	0	1	1	3	0	117	80	32	28	26	57	52	109	249	177	177	174	183	124	169	216	325	313	310	332	286	286	394	210		76	0	0	0	1	0	0	2	0	66	51	23	9	15	40	29
77	0	0	0	0	1	1	2	0	112	78	33	26	29	50	53	101	246	167	165	177	180	123	165	199	336	286	343	348	320	306	404	202		77	0	0	0	0	0	0	1	0	66	49	22	10	15	39	30
78	0	1	0	0	1	1	3	0	111	86	33	30	29	62	52	114	240	209	173	185	205	123	165	216	322	299	322	345	311	300	409	231		78	0	1	0	1	0	0	4	0	67	52	22	10	14	39	32
79	0	1	0	0	2	2	2	0	112	97	40	31	25	68	57	105	249	192	174	185	207	132	190	214	306	300	356	361	304	319	404	231		79	0	1	0	1	0	0	2	1	68	48	24	13	17	41	30
80	0	0	0	0	1	1	3	0	112	116	32	37	29	68	60	121	248	201	193	195	189	149	206	201	348	284	327	339	337	336	386	217		80	0	0	0	1	0	0	3	0	63	51	23	11	18	33	30
81	0	0	0	0	1	2	5	0	121	103	31	30	37	56	57	114	248	190	200	196	215	157	192	208	336	343	323	325	362	350	407	230		81	0	0	0	1	0	0	3	0	67	48	23	13	16	38	29
82	0	1	0	0	2	1	4	0	128	102	36	26	38	59	52	131	275	203	186	206	216	166	202	229	369	375	351	347	339	364	417	248		82	0	1	0	1	0	0	1	0	69	52	23	11	21	38	28
83	0	0	0	0	2	2	2	0	134	111	40	30	35	72	56	138	262	209	190	196	207	180	211	222	343	350	363	383	349	349	429	243		83	0	0	0	1	0	0	1	0	69	53	23	13	21	45	28
84	0	0	0	0	3	1	3	0	138	109	39	38	35	73	54	124	295	232	182	208	219	180	212	228	389	392	366	381	350	365	428	233		84	0	0	0	0	0	0	0	1	68	51	25	11	23	38	32
85	0	0	0	0	2	1	3	0	125	129	37	37	34	80	60	127	274	245	174	209	237	181	206	224	368	371	375	330	353	350	422	240		85	0	0	0	1	0	0	1	1	66	52	24	12	22	38	33
86	0	0	0	0	1	1	2	0	135	111	39	46	32	80	65	139	309	215	216	210	227	182	192	216	354	385	382	391	371	355	317	265		86	0	0	0	1	0	0	2	1	68	54	27	13	22	42	36
87	0	0	0	0	2	1	5	0	135	119	42	38	39	78	70	144	281	217	195	205	232	181	212	217	371	328	358	365	367	364	417	275		87	0	0	0	1	0	0	2	1	72	55	30	13	22	42	30
88	0	1	0	0	2	1	3	0	139	114	47	48	44	83	62	124	313	250	175	206	236	180	200	225	411	385	360	383	381	360	469	273		88	0	1	0	1	0	0	2	0	69	54	30	17	22	44	35
89	0	1	0	0	1	1	4	0	149	109	48	44	46	86	59	137	279	234	226	209	233	189	207	223	414	383	380	389	390	368	483	280		89	0	1	0	1	0	0	2	0	72	56	29	17	23	44	36
90	0	0	0	0	2	1	4	0	135	128	41	45	45	101	74	155	304	251	184	212	226	195	212	227	399	432	389	393	426	369	489	308		90	0	0	0	1	0	0	1	0	74	56	31	17	26	44	37
91	0	1	0	0	2	1	4	0	130	128	46	50	45	99	68	141	322	239	223	214	235	191	216	228	425	417	388	392	409	380	466	301		91	0	1	0	1	0	0	2	0	73	59	30	19	26	44	37
92	0	1	0	0	3	2	4	0	156	125	37	50	37	103	66	135	328	217	201	230	250	187	205	236	385	377	403	392	401	375	493	302		92	0	1	0	1	0	0	1	0	70	60	26	22	26	46	37
93	0	1	0	0	3	1	2	0	167	135	43	49	36	107	69	140	331	238	179	221	241	209	228	247	424	417	401	361	421	380	536	276		93	0	1	0	1	0	0	1	0	75	59	27	17	26	45	39
94	0	0	1	0	4	1	3	0	150	135	43	48	47	88	77	138	325	237	182	222	233	193	227	242	432	370	367	403	419	399	514	282		94	0	0	1	0	0	0	1	0	72	55	29	21	29	45	36
95	0	1	0	0	2	1	3	0	133	126	47	49	49	105	78	141	296	238	211	240	251	193	232	237	430	408	375	386	440	408	561	296		95	0	1	0	1	0	0	1	1	73	61	31	18	24	45	40
96	0	1	0	0	3	1	2	0	157	138	49	50	47	112	85	150	321	292	237	243	262	195	233	234	462	451	375	403	435	423	525	310		96	0	1	0	1	0	0	1	0	72	59	32	21	25	46	44
97	0	1	0	0	2	1	4	0	157	142	43	51	42	105	82	168	343	287	216	244	234	214	230	237	450	432	397	409	450	416	384	323		97	0	1	0	0	0	0	1	0	71	54	30	20	27	46	39
98	0	1	0	0	2	2	4	0	147	148	53	46	41	109	85	140	339	286	216	250	260	211	253	234	443	440	413	424	453	440	560	323		98	0	1	0	1	0	0	2	0	68	55	33	17	25	48	40
99	0	1	0	0	2	1	2	0	147	142	40	39	39	115	82	164	365	279	192	245	283	211	253	232	458	473	423	422	466	426	571	302		99	0	1	0	0	0	0	1	0	72	56	31	17	27	49	39
100	0	1	0	0	2	1	3	0	152	144	50	40	48	99	83	146	368	265	194	258	269	233	263	229	484	452	435	414	470	471	530	354		100	0	1	0	1	0	0	0	0	72	59	31	20	28	50	40
101	0	1	0	0	2	1	2	0	145	135	49	40	61	102	86	172	373	261	223	270	270	246	254	228	449	447	407	339	453	457	563	327		101	0	1	0	0	0	0	2	0	69	55	29	20	26	50	40
102	0	1	0	0	2	1	3	0	153	133	47	51	57	104	101	151	384	270	206	249	286	234	265	255	480	433	427	454	438	452	583	340		102	0	1	0	1	0	0	2	0	62	51	29	22	27	49	42
103	0	1	0	0	3	1	2	0	158	149	48	52	55	118	91	163	363	269	228	251	306	268	274	225	491	455	412	428	472	486	572	342		103	0	1	0	1	0	0	2	0	60	54	30	26	29	48	45
104	0	1	0	0	1	1	1	0	151	154	50	52	60	117	93	173	390	292	238	277	276	233	293	246	483	488	435	465	487	459	578	337		104	0	1	0	1	0	0	2	0	63	53	31	22	27	46	42
105	0	1	0	0	1	1	3	0	150	137	59	47	62	111	100	184	386	264	240	260	301	238	266	216	487	480	411	476	496	439	602	315		105	0	1	0	1	0	0	2	0	63	53	29	20	30	49	42
106	0	1	0	0	1	2	3	0	155	154	46	52	59	106	102	167	369	286	245	276	301	253	271	245	499	508	397	478	475	478	623	344		106	0	1	0	1	0	0	2	0	58	53	30	22	30	49	41
107	0	1	0	0	2	1	4	0	160	157	43	43	60	110	99	164	378	272	224	267	303	251	258	265	473	441	432	437	532	487	553	372		107	0	1	0	1	0	0	2	0	61	51	29	22	34	43	42
108	0	1	0	0	2	1	3	0	166	132	51	62	56	102	89	186	381	296	233	267	262	267	253	275	481	427	393	419	454	479	599	370		108	0	1	0	1	0	0	2	0	60	53	25	18	31	45	39
109	0	1	0	0	3	1	2	0	160	155	51	55	68	114	99	206	399	277	243	279	292	261	269	264	495	468	448	473	489	484	607	374		109	0	1	0	1	0	0	2	0	64	51	28	18	31	44	38
110	0	1	0	0	3	2	3	0	168	169	51	58	62	106	105	203	389	277	223	276	325	265	261	254	473	443	411	444	536	476	608	369		110	0	1	0	1	0	0	2	0	66	56	27	18	29	45	37
111	0	1	0	0	2	1	1	0	160	168	47	51	57	105	106	214	398	293	234	280	304	263	269	261	479	477	467	472	448	452	635	368		111	0	1	0	0	0	0	2	0	65	64	27	21	31	46	40
112	0	1	0	0	4	2	3	0	152	147	47	52	74	106	109	214	397	266	273	259	332	283	280	254	471	467	452	430	505	464	646	390		112	0	1	0	1	0	0	2	0	59	59	25	21	27	43	41
113	0	1	0	0	2	1	2	0	182	167	46	56	56	106	116	223	386	262	262	297	316	279	264	256	516	525	454	483	501	477	621	387		113	0	1	0	1	0	0	1	0	61	60	28	18	26	41	47
114	0	1	0	0	3	1	2	0	176	147	49	62	64	99	111	219	396	304	249	279	325	270	284	240	448	473	447	473	538	478	605	342		114	0	1	0	1	0	0	1	0	64	62	27	21	31	40	42
115	0	1	0	0	2	1	3	0	171	156	50	60	63	110	111	235	401	316	224	279	342	263	282	273	481	457	394	445	545	465	622	391		115	0	1	0	0	0	0	2	0	62	63	28	19	31	42	44
116	0	1	0	0	2	1	3	0	169	161	58	64	71	108	123	228	417	306	243	260	330	288	285	231	490	497	471	457	551	481	661	361		116	0	1	0	1	0	0	2	0	63	57	28	21	30	39	45
117	0	1	0	0	2	1	2	0	174	148	54	59	67	102	109	233	415	263	221	302	323	275	271	283	487	508	455	475	567	484	633	366		117	0	1	0	1	0	0	2	1	68	59	24	22	32	44	43
118	0	1	0	0	3	1	2	0	183	172	59	70	72	96	118	267	447	309	261	300	318	291	272	260	501	477	459	502	529	477	684	383		118	0	1	0	0	0	0	2	0	67	59	23	20	32	44	40
119	0	1	0	0	2	2	5	0	179	165	66	61	67	106	119	222	398	297	246	310	326	278	292	263	476	509	476	478	583	509	640	391		119	0	1	0	0	0	0	2	0	65	55	23	18	28	45	48
120	0	1	0	0	1	2	5	0	176	154	61	64	64	102	103	268	429	296	238	309	336	288	278	260	502	491	462	438	549	494	664	387		120	0	1	0	0	0	0	3	1	62	59	26	19	27	48	40
Transduction efficiency in % (Automated cell count)																																		Transduction efficiency in % (Hoechst count)
	Control								25k MOI								50k Moi								100k MOI										Control								25k MOI
Time	A5	B5	C5	D5	E5	F5	G5	H5	A6	B6	C6	D6	E6	F6	G6	H6	A7	B7	C7	D7	E7	F7	G7	H7	A8	B8	C8	D8	E8	F8	G8	H8		Time	A5	B5	C5	D5	E5	F5	G5	H5	A6	B6	C6	D6	E6	F6	G6
0	0.806452	0.359712	0	1.7094	0.934579	0.898204	2.11864	1.6129	0.869565	1	0.862069	1.55642	1.88679	2.45902	0	1.88679	1.09091	0.460829	0	0.961538	3.88693	0	1.13208	0.389105	0.44843	1.55039	0	3.4375	3.41463	3.33333	3.52941	4.7619		0	0	0.636943	0	3.36538	0.877193	1.88679	3.2	2.67857	1.5625	1.85185	1.41844	2.32558	2.15827	5.08475	0
1	0.357143	0.3663	0	1.51134	0.819672	0.534759	1.20968	0	0.37037	0	0	0.719424	1.82482	1.10294	0	1.89394	0	0	0	0.925926	2.68456	0	0	0.378788	0.434783	1.41343	0	2.53521	1.24481	1.44404	3.80623	4.56621		1	0	0.653595	0	2.5	0.826446	1.2987	1.5748	0.877193	0.769231	0	0	1.5625	1.41844	2.5	0
2	0.387597	0.340136	0	2.51256	0.416667	0.550964	1.19048	0	0	0	0	1.20482	1.67224	1.08303	0	1.48148	0	0	0	0.892857	2.66272	0	0.763359	0	0.8	0.649351	0	2.69542	1.19522	2.30769	3.15789	6.22407		2	0	0	0	5.2381	0	0.649351	1.62602	0.877193	0.75188	0	0	2.25564	2.22222	2.4	0
3	0.327869	0.320513	0	2.40385	0.816327	0.529101	1.06383	0	0	0	0	0.338983	1.69492	0.696864	0	1.81159	0.355872	0	0	0.772201	3.04878	0	0.371747	0	0	0.619195	0	2.54958	1.15385	1.40845	3.28947	4.20561		3	0	0	0	5.47945	0	0.653595	1.52672	0.862069	0.699301	0	0	1.52672	2.77778	1.63934	0
4	0.689655	0.595238	0	1.71149	0.3861	0.516796	0.675676	0	0.334448	0	0	0.996678	1.32013	0.673401	0	1.30293	0	0	0	0.862069	2.63158	0	0	0	0	0.892857	0	1.80412	1.20968	2.02703	2.83912	4.23729		4	0	1.1976	0	3.79147	0	0.636943	0.787402	0.884956	0.75188	0	0	1.5625	1.41844	1.6129	0
5	0.338983	0.621118	0	0.87146	0.355872	0.503778	0.70922	0	0.664452	0	0	0	1.22699	0.711744	0	1.28205	0.332226	0	0	0.803213	2.5788	0	0.341297	0.374532	0	1.01695	0	1.97531	1.1583	1.25	2.80374	4.42478		5	0	1.16279	0	2.83019	0	0.649351	1.5748	0.869565	1.44928	0	0	0	0.680272	1.62602	0
6	0.321543	0	0	1.07991	0.75188	0.514139	0.664452	0	0.958466	0	0	0.311526	1.96721	1.01695	0	1.82482	0	0	0	0.862069	2.22841	0	0	0.352113	0	1.01351	0	2.5641	1.13636	1.84615	2.8481	4.2471		6	0	0	0	2.89855	0	0	0.8	0.840336	2.23881	0	0	0	2.77778	2.5	0
7	0.316456	0	0	1.36054	0.983607	0.497512	0.655738	0	0.983607	0	0	0.307692	0.961538	0.634921	0	2.15827	0	0	0	1.16279	2.17391	0	0	0.340136	0	0.310559	0	2.18447	1.16732	1.32013	3.09598	4.29185		7	0	0	0	3.80952	0	0.621118	0.769231	0.840336	2.15827	0	0	0.793651	0.719424	1.62602	0
8	0.340136	0.597015	0	1.38249	1.05263	0.501253	0.632911	0	0.647249	0	0	0.638978	0.636943	1.01351	0	1.33333	0.290698	0	0	0.854701	2.55682	0	0	0.359712	0	0.56338	0	2.87081	0.696864	1.57233	3.18471	3.86266		8	0	1.21212	0	3.73832	0	0	0.769231	0.813008	1.51515	0	0	0.775194	0.70922	2.43902	0
9	0.3125	0.292398	0	1.05708	0.340136	0.480769	0.996678	0	1.04895	0	0	0	0.914634	0.607903	0	1.31148	1.12045	0	0	0.754717	2.50696	0	0	0.315457	0	0.852273	0	1.61663	0.70922	1.28205	2.77778	4.5082		9	0	0.613497	0	3.31754	0	0.625	1.55039	0.8	1.48148	0	0	0	1.43885	1.6129	0
10	0.318471	0.277008	0	0.904977	1	0.507614	0.925926	0.311526	0.630915	0.416667	0	0.547945	0.568182	1.33779	0	1.96078	0.898204	0.323625	0	0.735294	2.34987	0	0	0	0	1.19048	0	2.43902	0.701754	1.52905	2.94985	4.15094		10	0	0	0	2.32558	0	0.621118	1.47059	0.8	0.735294	0	0	0.793651	0.714286	3.22581	0
11	0.284091	0.278552	0	1.02041	1.0274	0.4662	0.595238	0	0.584795	0.389105	0	0.588235	0.597015	0.613497	0.283286	1.54799	1.11111	0	0	0.714286	2.6455	0	0	0	0	0.263158	0	2.31959	0.701754	1.16959	3.207	4.25532		11	0	0	0	2.8169	0	0	0.763359	0.787402	0.746269	0	0	0.787402	0.684932	1.6	0
12	0.31348	0	0	0.828157	0.344828	0.449438	0.917431	0	0.30581	0.363636	0	0.625	0.568182	0.958466	0	1.29032	1.08108	0	0	0.754717	1.76322	0	0	0.378788	0	0.561798	0	3.11751	0.694444	1.17647	3.05556	4.84581		12	0	0	0	2.34742	0	0.609756	1.55039	0.787402	0.724638	0	0	0.8	1.34228	2.38095	0
13	0.284091	0.268097	0	0.606061	1.01695	0.652174	0.58651	0	0.344828	0.395257	0	0.606061	0.621118	0.609756	0	1.61812	0.992556	0	0	0.787402	2.29885	0	0	0.306748	0.359712	0.884956	0	2.77778	0.689655	1.09589	2.43902	4.28016		13	0	0	0	1.81818	0	0.617284	0.769231	0.787402	0.719424	0	0.729927	1.5873	1.35135	1.6129	0
14	0.291545	0.255754	0	0.856531	1.00334	0.455581	0.549451	0.343643	0.30303	0	0	0.566572	0.591716	0.900901	0	1.22699	1.37363	0	0	0.769231	1.71149	0	0	0	0.363636	1.44928	0	2.59434	0.673401	1.13314	2.80899	3.16901		14	0	0	0	2.75229	0	0.613497	0.793651	0.78125	0.699301	0	0	0.813008	0.653595	2.43902	0
15	0.289855	0	0	0.696056	0.677966	0.677201	0.571429	0	0.898204	0.37037	0	0.60423	0.288184	0.895522	0	1.1976	1.35501	0	0	0.735294	2.05656	0	0.292398	0	0	0.247525	0	3	0.719424	1.18694	2.8169	3.26797		15	0	0.571429	0	2.33645	0	0.609756	0.763359	0.793651	0.719424	0	0	0.819672	0	2.3622	0
16	0.266667	0.280112	0	1.13895	0.333333	0.451467	0.557103	0	0	0.363636	0	0.598802	0.859599	0.568182	0.265252	0.955414	0.837989	0	0	0.694444	2.03562	0	0.297619	0	0	0.775194	0	2.61905	1.0453	1.18694	2.22222	5.15021		16	0	0	0	2.30415	0	0	0.763359	0.78125	0.70922	0	0	0.806452	1.2987	1.55039	0
17	0.27248	0	0	0.858369	1.26582	0.447427	0.898204	0	0	0.387597	0	0.56338	0.531915	0.593472	0	1.23839	1.42045	0	0	0.682594	1.53453	0	0.2849	0	0	0.266667	0	2.22222	0.96463	1.1236	2.77778	4.54545		17	0	0	0	2.25225	0	0.617284	1.53846	0.78125	0	0	0	0.8	0.657895	1.55039	0
18	0.277008	0	0	0.921659	0.625	0.222222	0.280112	0.3663	0	0.367647	0	0.56338	0.529101	0.914634	0.263852	1.20846	1.08401	0	0	0.763359	1.55844	0	0.306748	0.299401	0	1.1236	0	2.28426	0.983607	1.05263	2.45232	4.7619		18	0	0	0	2.73973	0	0	0	0.787402	0	0	0	0.819672	0.671141	2.23881	0
19	0.25974	0.278552	0	1.10865	1.20482	0.214133	1.21951	0.37594	0	0.380228	0	0.558659	0.808625	1.15607	0	1.24611	0.480769	0.331126	0	0.719424	1.92771	0	0	0	0	1.17302	0	1.88679	1.47059	1.46628	2.22841	3.30882		19	0	0	0	2.35849	0	0	1.50376	0.775194	0	0	0	0.833333	0.657895	2.32558	0
20	0	0.25	0	0.869565	1.16959	0.21097	0.874636	0.367647	0.287356	0.340136	0	0.569801	0.537634	0.555556	0	1.15607	1.6129	0.328947	0	1.07143	1.63934	0	0	0	0	0.515464	0	1.65877	0.626959	1.00756	2.43902	3.74532		20	0	0.571429	0	2.25225	0	0	1.45985	0.775194	0.746269	0	0	0.833333	0.653595	1.51515	0
21	0	0.543478	0	0.635593	0.617284	0.21097	0.777202	0.355872	0.322581	0.34965	0	0.581395	0.527704	0.531915	0.242718	1.32013	1.41243	0	0	1.01695	2.01511	0	0.294985	0	0	0.797872	0	1.54185	1	1.26263	2.93333	4.18251		21	0	0.558659	0	1.8018	0	0	0.729927	0.787402	0.746269	0	0	1.7094	0	1.52672	0.621118
22	0.253807	0	0	0.391389	0.584795	0.210526	0.815217	0	0.887574	0.3663	0	0.554017	0.797872	0.543478	0.257069	1.28205	1.06101	0	0	0.673401	1.6092	0	0.2849	0	0	0.581395	0	2.07373	0.977199	1.19904	2.91777	4		22	0	0	0	1.79372	0	0	0.714286	0.763359	2.15827	0	0	0.877193	1.31579	1.5748	0.613497
23	0.246305	0	0	0.603622	0.299401	0.208768	0.817439	0	0.299401	0.355872	0	0.540541	0.849858	0.519481	0.221729	1.20482	1.88679	0.31746	0	0.677966	2.33766	0	0.285714	0	0	1.11421	0.333333	1.54867	2.18978	1.08992	1.85185	5.03876		23	0	0	0	2.22222	0	0	0	0.746269	0.735294	0	0	0.869565	1.92308	1.5625	0.606061
24	0.253165	0.25641	0	0.4158	0.273973	0.210526	0.78125	0.337838	0.609756	0.338983	0.327869	0.540541	1.04167	0.852273	0.505051	1.84049	1.80879	0.31746	0.282486	1.34228	1.73536	0	0	0	0	0.722892	0.615385	1.92719	1.63399	1.0582	2.52809	6.30252		24	0	0	0	1.75439	0	0	0.70922	0.757576	1.45985	0	0.694444	0.840336	1.84049	1.53846	0.617284
25	0	0.4914	0	0.396825	0.289855	0.205339	0.78329	0	1.16959	0.847458	0.576369	0.540541	0.490196	0.84507	0.508906	1.0929	1.99501	0.342466	0.584795	1.00334	2.02247	0.346021	0.287356	0	0	0.566572	1.86335	2.37581	2.04778	1.46628	2.267	5.24476		25	0	0.52356	0	1.2931	0	0	0.675676	0.740741	2.20588	0.787402	1.35135	0.833333	0.606061	2.30769	0.617284
26	0.229885	0.246305	0	0.182815	0.26178	0.205339	0.945626	0.324675	1.23457	0.766284	0.294118	0.530504	0.71599	0.806452	0.714286	2.5788	2.78552	0.655738	0.831025	1.03806	2.0362	0.3125	0	0.84507	0.324675	0.775194	3.49206	2.38095	1.64474	2.5641	4.43864	5.34351		26	0	0.502513	0	1.2931	0	0	0.662252	0.724638	2.94118	0.78125	0.694444	1.5625	1.21212	2.32558	1.85185
27	0.240964	0.236407	0	0.205339	0.576369	0.199203	0.518135	0	1.15942	0.330033	0.895522	0.512821	1.30208	0.833333	0.74813	2.27273	3.80435	1.2945	0.529101	1.19048	1.83066	1.23839	0.879765	1.01523	0.949367	1.74927	3.37423	2.73684	2.72109	3.5443	4.29293	7.01107		27	0	0	0	0.826446	0	0	0	0.689655	3.67647	0.769231	2.06897	0.78125	2.31214	1.51515	1.78571
28	0.234742	0	0	0.197628	1.04167	0.384615	0.471698	0	1.08992	1.11524	1.1236	0.257069	1.04167	0.828729	1.01266	2.5641	2.31959	1.91083	0.561798	1.24224	2.1028	0.662252	1.2987	1.32626	2.16718	1.3369	5.47112	2.7907	3.94737	2.78481	5.80808	6.71937		28	0	0	0	0.813008	0	0.520833	0	0.694444	2.91971	1.5748	2.68456	0.775194	1.16959	2.25564	1.74419
29	0.227273	0	0	0.384615	0.531915	0.215517	0.25	0	2.31959	1.49813	0.607903	0.477327	1.02828	0.872093	1.26582	2.48619	3.97878	1.99336	1.4245	1.94175	2.20264	2.98507	1.22699	1.40056	1.81269	1.49254	7.30994	3.47222	4.15335	4.40771	6.29921	6.94981		29	0	0	0	0.769231	0	0	0.636943	0.666667	4.25532	2.34375	0.649351	0.775194	1.76471	3.05344	2.32558
30	0	0	0	0	1.04712	0.408163	0.501253	0	3.27869	1.1583	0.606061	0.728155	2.3622	1.68067	1.14679	3.34262	3.91645	2.18069	1.10193	2.0202	2.5974	1.59744	2.22841	1.4218	2.5	4.12088	6.86567	4.80349	4.38871	5.55556	8	7.19424		30	0	0	0	0.377358	0	0	0	0.628931	7.69231	1.52672	1.27389	1.51515	4.67836	4.61538	2.94118
31	0	0	0.261097	0.184162	0.757576	0.206612	0.250627	0	3.00546	1.36519	1.04439	0.468384	1.17096	1.06667	1.19048	3.49854	5.37084	3.52564	2.33161	3.33333	3.07018	2.0649	2.63158	1.96629	4.62428	3.87597	9.21788	5.2521	5.06329	5.01393	8.88889	10.1167		31	0	0	0.609756	0.757576	0	0	0.621118	0.628931	5.36913	3.07692	1.89873	0.714286	2.80899	2.25564	2.87356
32	0	0	0.2457	0.178891	0.488998	0.406504	0.473934	0	2.55102	2.7451	0.777202	0.5	1.24069	1.01266	2.14286	3.45821	4.25532	3.87324	2.29008	3.8835	2.8169	2.46154	1.83727	1.58311	4.41176	6.28571	6.65025	5.38462	5.98802	4.28212	9.11162	8.54093		32	0	0	0.595238	0.732601	0	0	0.60241	0.628931	4.7619	4.65116	2.5	1.42857	2.22222	3.00752	3.46821
33	0.218818	0	0	0.193424	0.490196	0.183486	0.232558	0	2.95699	2.31023	1.33333	0.462963	1.36054	1.39665	1.87891	4.59459	5.80046	5.03145	1.6129	4.96894	3.98323	2.25352	2.50696	2.17918	5.82822	6.29921	9.20398	6.15079	5.79268	4.89691	10.5263	11.9691		33	0	0	0	0.722022	0	0	0.588235	0.621118	4.72973	3.81679	2.53165	0.714286	2.18579	3.84615	2.89017
34	0.21645	0	0	0.342466	0.483092	0.555556	0.479616	0	3.04569	2.82686	1.08108	0.738916	1.13895	1.41176	2.32558	4.60358	7.15884	6.77419	3.07692	4.81586	3.35306	2.65487	3.37662	3.25581	6.42202	6.87961	11.2329	7.49465	7.44986	5.42005	11.6049	9.77444		34	0	0	0	0.711744	0	0.454545	0.584795	0.632911	6.71141	4.51128	4.24242	1.43885	2.12766	4.72441	3.46821
35	0.194553	0.213675	0	0.56391	0.458716	0.37037	0.244499	0	3.76344	2.53968	1.59574	0.765306	1.80995	1.99501	2.3753	5	7.43405	5.32915	4.55696	5.40541	4.12148	2.37389	4.3038	3.49127	7.08215	10.1408	10.0543	8.95833	8.1761	5.17241	10.1952	9.55882		35	0	0.442478	0	1.42349	0	0.442478	0.564972	0.645161	8.33333	5.97015	4.87805	2.11268	3.31492	6.92308	4.02299
36	0	0.205339	0.244499	0.182149	0.449438	0.533808	0.686499	0	3.91645	3.18021	1.31579	0.992556	1.11111	2.267	1.94647	3.10078	7.04846	6.28931	4.14365	5.58824	3.44168	3.22581	4.30108	3.6036	8.69565	10.3704	10.3723	10.8545	7.96703	7.86241	15.082	10.5839		36	0	0	0.534759	0.694444	0	0	0	0.595238	8.3871	5.97015	4.87805	1.40845	2.12766	5.18519	4.57143
37	0	0	0	0	0.684932	0.187617	0.681818	0	3.69458	3.78549	1.34048	0.921659	0.985222	2.50627	2.31481	5.88235	8.11404	7.14286	4.2735	5.98802	4.2471	3.98773	4.5	4.39815	8.98204	10.2625	11.4058	9.70297	9.77654	8.13397	14.4886	14.1732		37	0	0	0	0.347222	0	0	1.0989	0.595238	9.15033	7.75194	5.55556	2.0979	2.10526	5.03597	4.70588
38	0	0.220264	0	0	0.210526	0.361011	0.43956	0	5.85242	3.64238	2.12264	1.12108	1.67364	3.29949	2.84974	4.58221	7.72443	8.95062	5.14139	6.62461	5.42169	2.91262	3.21782	3.97196	11.5068	11.6667	12.7604	11.412	8.03109	8.92857	14.5363	14.1869		38	0	0.416667	0	0.347222	0	0.404858	0.534759	0	10.3226	8.27068	4.84848	2.7027	2.57732	7.97101	5.20231
39	0	0	0	0.184502	0.464037	0.5386	0.440529	0	4.60048	3.73563	2.27273	1.19332	2.25873	2.80374	2.17865	5.83756	8.4507	8.19209	4.91803	9.28793	4.86815	3.24324	3.28638	4.81172	11.5274	11.8519	13.1926	13.9344	11.3821	10.4651	15.5361	14.3345		39	0	0	0	0.692042	0	0.4	0.534759	0	8.86076	9.48905	5.06329	3.33333	4.06091	9.28571	5.20231
40	0	0.221729	0	0.329489	0.230947	0.524476	0.70922	0	5.58376	3.59281	1.86916	1.11111	2.04918	2.29167	2.22222	7.27763	10.7759	8.83978	6.09418	9.01639	5.27344	4.41176	5.5	6.03015	11.3372	13.6364	15.0794	13.7931	11.7021	11.0588	17.4737	16.3194		40	0	0.398406	0	0.677966	0	0.403226	0.52356	0.543478	9.375	10.0719	4.96894	2.72109	3.64583	7.19424	5.20231
41	0	0.189036	0	0.158479	0.2331	0.377358	0.97561	0	7.65172	5.01475	1.45278	1.47059	2.07039	2.5463	2.91667	6.38821	10.7991	10.1928	5.34351	7.03812	5.6391	3.13316	5.08475	5.21739	11.2272	14.9215	15.508	14.9701	11.5	11.2128	17.3362	15.082		41	0	0.392157	0	0.664452	0	0	1.04167	0.537634	12.1019	10.1449	5.03145	3.3557	3.7037	6.16438	6.50888
42	0	0	0	0.157233	0.224719	0.337838	0.900901	0.275482	5.19802	4.5977	2.89157	1.12867	1.92719	2.7907	3.125	6.70103	12.4736	8.35655	5.80808	8.70787	7.1028	4.95868	7.17822	5.38793	16.9444	15.8019	15.8768	16.4	13.8462	12.8266	20.8955	17.7049		42	0	0	0	0.684932	0	0	1.03093	0.537634	10.1266	10.9489	6.79012	2.7027	4.21053	6.52174	7.55814
43	0	0	0	0.163132	0.211416	0.519931	0.704225	0.250627	6.87961	5.70571	2.75482	1.18483	1.77384	2.58398	2.95567	6.95876	13.4956	10.4615	6.72043	9.28793	8.76494	5.10511	6.47482	7.26392	17.2702	15.13	17.2589	18.5859	15.5844	13.2832	23.9905	20.4268		43	0	0	0	0.671141	0	0.361011	0.512821	0.546448	12.1019	11.0294	6.21118	3.37838	4.16667	7.04225	6.89655
44	0	0.176056	0	0	0.219298	0.315956	0.375235	0	6.06742	5.13447	2.22222	1.15473	1.26582	3.02267	2.98165	7.57576	12.0724	10.6667	7.36544	10.7527	7.84314	4.8913	5.50239	8.061	18.4358	19.4872	19.084	18.4015	16.6667	14.3564	23.4216	21.3836		44	0	0.381679	0	0.330033	0	0	0.49505	0.518135	12.987	12.4088	4.87805	3.3557	3.64583	7.74648	6.97674
45	0	0.191571	0	0	0.21097	0.169205	0.395257	0	8.33333	6.37584	2.28833	1.13895	0.986193	3.50467	3.08642	6.94444	15.4506	12.5341	8.20106	11.2637	8.88031	6.19946	7.12644	7.22101	17.4359	15.3509	21.1712	19.6998	18.7648	15.8291	23.6328	21.4286		45	0	0.373134	0	0.327869	0	0	0	0	13.9241	14.4928	5.38922	4.08163	2.6455	8.33333	7.14286
46	0	0.182149	0	0	0.212314	0.16129	0.578035	0	7.81991	5.89812	3.09278	1.16009	2.22222	3.37349	2.62097	6.82927	14.4086	13.2743	12.0513	11.4973	8.82957	8.69565	8.20896	7.8	19.8895	19.6643	21.0526	21.7119	19.4937	17.0918	24.1107	25.0794		46	0	0.37037	0	0.325733	0	0	0.47619	0.5	17.0886	14.5985	6.58683	2.63158	6.25	9.21986	6.97674
47	0	0	0	0	0.191571	0.13947	0.543478	0	8.31296	5.44218	3.85604	1.17188	2.1978	4.57831	3.86179	9.06736	16.2427	15.3646	9.70149	11.2532	10.0402	8.51582	9.25	10.8844	20.1405	22.4824	21.4932	21.2121	20.5584	17.4208	25.9887	24.3976		47	0	0	0	0.323625	0	0	0.473934	0.487805	18.3544	14.3885	9.03614	3.37838	2.98507	8.75912	7.60234
48	0	0.172117	0	0	0.189394	0.161812	0.582524	0	9.17031	8.10811	2.98165	0.817996	1.70455	4.41176	3.81679	8.95141	15.5945	14.0401	9.83213	13.6247	11.2	9.80861	7.90068	10.8889	23.9506	19.3478	21.934	23.1173	20.438	21.5777	26.1426	22.4551		48	0	0.363636	0	0.323625	0	0	0.460829	0.487805	18.125	15	6.09756	2.68456	5.2356	11.3475	7.7381
49	0	0	0	0.168919	0.185529	0.151286	0.628931	0	8.96552	7.75	3.03797	1.02041	1.417	4.038	4.41501	9.76744	18.4959	13.8329	10.4677	13.1105	11.6327	10.3044	8.88889	12.3288	23.4146	23.3184	23.7687	23.4043	21.7593	20.5607	29.4828	28.1768		49	0	0	0	0.322581	0	0	0	0	18.0723	16.2963	6.0241	2.77778	3.14136	9.72222	8.48485
50	0	0	0	0	0.371058	0.152672	0.39604	0	8.7146	8.54922	3.27869	0.875274	1.53173	3.84615	4.01691	9.29648	17.3996	14.8368	11.7895	15.7623	14.3498	10.5145	8.27586	12.6386	27.6243	22.0302	25.0559	25.089	24.1611	21.9565	28.8073	26.4957		50	0	0	0	0.323625	0	0	0.469484	0	18.4049	18.8406	5.95238	2.73973	3.1746	12.3288	7.7381
51	0	0	0	0.17452	0.346021	0.153374	0.623701	0	10.0244	8.13397	3.47395	0.788955	1.9685	4.14847	3.59408	9.86239	17.6125	21.5909	10.7066	17.1958	13.4653	11.4014	10.7579	13.1635	28.4211	22.2672	24.7899	25.6705	28.8136	24.0826	31.9109	31.8885		51	0	0	0	0.326797	0	0	0.473934	0	18.9024	18.8406	8.28402	2.64901	4.56853	11.1111	8.28402
52	0	0	0	0	0.190114	0.163666	0.369004	0	10.9333	11.5068	4.56621	0.828157	2.42424	5.58376	3.9666	10.5651	17.1154	20.3077	10.5159	14.6402	14.1509	11.9617	11.3636	14.5923	31.8681	25.5696	23.75	28.4685	30.203	22.8972	33.7736	32.6478		52	0	0	0	0.322581	0	0	0	0.456621	20.2532	20.8633	7.78443	2.72109	5	13.2867	8.28402
53	0	0	0	0.163666	0.373134	0.309598	0.923788	0	10.0686	8.61678	3.1746	1.77384	2.27273	5.59441	4.02685	9.72973	21.1765	21.4521	11.2554	16.3102	13.6882	14.3266	12.3711	14.3187	29.798	27.0732	25.2408	27.2031	27.5862	26.4706	36.1423	31.9088		53	0	0	0	0.321543	0	0	0.442478	0.458716	20.7317	20.1439	8.64198	2.05479	4.4335	13.3803	7.97546
54	0	0	0	0.165017	0.544465	0.335008	0.645161	0	12.5	11.3636	2.73632	1.63551	2.22635	6.63616	3.79507	12.6829	21.1499	23.3333	11.0664	16.7442	15.5393	14.91	12.093	14.2857	31.3225	28.4553	26.2042	26.5082	31.828	26.506	35.4049	31.6953		54	0	0	0	0.314465	0	0	0.442478	0	21.7391	20.5674	8.53659	2.7027	4.80769	12.9496	7.87879
55	0	0	0	0.15015	0.34965	0.15456	0.190476	0	12.201	10.9551	4.3379	0.731261	2.5	6.19469	3.02326	12.0104	22.1569	23.2044	13.6187	14.3182	15.4851	14.2857	11.6972	16.6667	30.7517	30.5687	29.2784	31.6288	28.7671	30.1556	34.347	34.7826		55	0	0	0	0.320513	0	0	0.438596	0	22.1519	20.4225	8.80503	2.7027	5.7971	14.9254	9.52381
56	0	0	0	0	0.378072	0.269179	0.604839	0	13.8381	11.244	4.65686	1.07759	2.04499	6.13811	4.84581	12.3711	22.5	25.3968	13.3843	18.0617	15.3989	13.0326	15.4762	16.9903	31.3333	32.1721	27.704	31.6479	32.381	32.4706	36.6548	30.1266		56	0	0	0	0.323625	0	0	0	0	24.5161	21.0145	7.97546	2.08333	4.92611	14.0741	8.87574
57	0	0	0	0	0.35524	0.13986	0.16835	0	12.6147	10.2564	4.77454	1.35922	2.6	7.26872	4.92126	13.981	22.2635	26.8421	16.7866	20.6089	20.4934	15.9453	13.5029	17.8197	33.8028	32.7394	32.7044	30.1954	36.853	31.6973	40.7666	35.9413		57	0	0	0	0.319489	0	0	0.420168	0	23.75	21.7391	7.27273	4.02685	5	12.4088	11.0465
58	0	0	0	0	0.365631	0.137931	0.35461	0	14.3519	15.3639	4.21941	1.54185	2.87474	6.74419	4.92813	13.9024	28.0412	25.0653	16.1798	19.5228	20.566	15.0342	14.5161	21.7391	35.7309	34.7727	33.7278	32.0144	41.5704	35.3846	36.9281	35.2185		58	0	0	0	0.318471	0	0	0.421941	0	25.974	22.9167	7.31707	5.29801	4.87805	14.1844	11.3636
59	0	0	0	0	0.353357	0.14245	0.333333	0	13.5255	12.0853	4.35897	1.34529	3.2538	6.54206	5.24017	13.3929	27.4059	28.0556	16.7756	21.8468	21.1896	16.7901	18.9956	20.6019	36.2105	38.2114	31.4394	36.6171	38.6813	37.1663	39.5586	37.3057		59	0	0	0	0.321543	0	0	0.416667	0	24.8408	23.0769	6.66667	4.66667	5.91133	14.8936	11.4286
60	0	0	0	0	0.381679	0.139665	0.42735	0	14.0127	11.3082	5.2356	1.5444	3.50877	7.52941	5.42636	16.1765	29.2871	25.9446	19.0476	20.9251	21.7647	16.545	20.4276	20.4036	37.4741	38.2353	32.7068	33.9254	40.7328	37.3196	42.9329	37.7215		60	0	0	0	0.315457	0	0	0.411523	0.4329	24.2038	23.2394	8.69565	2.73973	7.31707	16.0839	11.7647
61	0	0	0	0	0.34188	0.152905	0.332779	0	14.3158	12.8713	3.74332	1.82186	2.46914	6.88935	5.09804	15.6171	31.1765	26.0309	20	22.9911	19.6113	17.6991	21.5078	21.1823	38.7097	40.2326	38.1609	37.5	39.7149	39.243	48.0663	38.4224		61	0	0	0	0.31746	0	0	0.413223	0	28.0255	23.0769	7.45342	4.7619	6.82927	15.7143	11.0465
62	0	0	0	0	0.314961	0.14771	0.365631	0	18.9765	14.8825	3.56347	1.98807	3.59848	7.75681	6.21242	16.8803	31.0547	28.4946	20.2586	21.3861	22.0238	18.5022	20.7317	23.166	39.6304	38.8258	35.1159	37.0175	39.596	42.0382	43.956	38.9706		62	0	0	0	0.316456	0	0	0.414938	0	28.9308	23.0769	7.45342	4.02685	6.28019	15.6028	11.1765
63	0	0	0	0	0.336134	0.149254	0.389864	0	15.894	14.1689	5.45024	2.30415	3.54906	7.80856	5.16129	15.7044	33.0595	30	23.913	23.5644	24.5009	18.6441	24.0781	27.7778	45.4175	41.3043	38.018	40.5505	40.9178	41.0309	52.2777	43.1707		63	0	0	0	0.320513	0	0	0.420168	0	28.3019	23.7762	10.559	5.22876	6.69856	19.8582	12.069
64	0	0	0	0	0.328407	0.313972	0.419287	0	15.1277	13.0841	4.86618	2.28137	2.98805	7.49465	6.51261	16.3265	30.2926	30.5405	20.6349	23.6287	23.8477	18.9904	24.3191	27.7778	43.34	40.873	40.1434	40	42.4951	43.8247	48.4298	42.4242		64	0	0	0	0.321543	0	0	0.413223	0.421941	30.1282	23.6111	9.81595	5.33333	7.31707	17.6056	13.0682
65	0	0	0	0	0.317965	0.291971	0.365631	0	18.3295	16.1954	4.5	1.58014	3.663	10.4575	6.71785	21.1581	33.1532	30.5687	22.8637	26.1161	24.3408	21.8085	24.3802	26.2745	44.1718	42.1147	41.0985	40.8127	41.1197	45.082	49.6278	44.4712		65	0	0	0	0.318471	0	0	0.829876	0	31.677	23.7762	9.09091	5.29801	5.94059	18.6207	13.3721
66	0	0	0	0	0.310559	0.169492	0.353982	0	17.1367	16.129	5.19481	1.65631	3.52941	9.67033	6.69546	20.5011	36.6472	30.2211	22.542	26.096	26.3862	20.0946	26.0504	29.0323	43.5337	43.8878	41.4062	43.6077	44.7732	44.5122	53.6862	45.8015		66	0	0	0	0.316456	0	0	0.41841	0.413223	31.8182	25	10.9756	5.36913	6.79612	20.2703	12
67	0	0	0	0.148588	0.157978	0.155521	0.369004	0	17.7011	18.1818	5.04386	2.9724	3.10219	9.6	6.52174	18.3529	38.0497	36.7542	25.3112	23.9044	25.7752	21.6346	26.9639	29.4382	46.2523	48.3005	43.3712	44.0559	50.6438	45.8891	56.6667	47.0183		67	0	0	0	0.31746	0	0	0.421941	0	35.2941	25	9.7561	5.92105	6.37255	19.3333	12.6437
68	0	0	0	0	0.333333	0.162602	0.511945	0	19.8646	18.3575	5.27473	3.39367	3.57143	10.0775	5.87084	17.7215	37.8026	37.4696	27.6087	30.0226	27.2031	24.3119	24.2915	29.065	49.187	47.3029	46.7803	46.0526	50.2024	48.0851	55.1546	49.3606		68	0	0	0	0.31746	0	0	0	0	38.3117	25.8993	9.69697	6	6.89655	18.1208	13.2948
69	0	0	0	0	0.312989	0.257069	0.161031	0	22.3982	17.3034	5.76497	2.7027	3.78072	10.4255	7.75348	20	39.2661	35.5972	27.2904	28.0669	29.1139	28.3544	26.3366	30.7175	48.9443	51.5091	45.1939	46.0102	52.521	47.7046	59.3918	46.1894		69	0	0	0	0.321543	0	0	0.41841	0.406504	38.9937	29.6552	10.8434	5.96026	6.82927	21.0884	15.3846
70	0	0	0	0	0.326264	0.313972	0.191205	0	20.3661	16.8704	6.30435	4.41176	4	11.9048	6.95489	19.3622	39.1393	41.9355	28.6344	33.2518	30.4781	29.9712	32.3457	36.2069	52.6	51.3208	48.5612	47.619	45.6929	52.8827	55.6114	48.2916		70	0	0	0	0	0	0	0.840336	0	37.6623	26.2069	10.8434	6.04027	9.04523	21.6216	13.3721
71	0	0	0	0	0.15456	0.151057	0.59761	0	21.6495	16.6667	7.02576	4.69667	4.0747	11.3734	7.00637	20.2811	37.2302	38.2514	27.8539	29.065	31.3514	25.1196	26.1134	34.127	54.9618	51.711	47.8821	45.5298	47.698	51.0638	59.325	48.5861		71	0	0	0	0.319489	0	0	0.816327	0	38.961	27.3973	12.6506	5.92105	7.38916	21.2329	14.2045
72	0	0	0	0	0.15949	0.318471	0.159744	0	21.8415	18.8995	6.91358	6.06061	4.90909	11.4407	7.97665	21.3508	38.6792	39.3103	30.1587	30	29.4939	28.6713	30.2412	40.9483	54.021	54.191	50.6849	48.7685	48.3986	52.1212	60.5455	49.2823		72	0	0	0	0.319489	0	0	0	0	38.4615	29.7297	13.6905	5.73248	9.35961	22.6667	13.9665
73	0	0	0	0	0.311042	0.309598	0.583658	0	24.3852	15.9664	8.06045	5.35406	4.10714	12.0332	8.3682	21.7484	39.9267	41.0765	26.8687	29.6813	34.0074	29.0476	30.6667	36.1111	53.5581	56.0636	52.1053	50.9213	54.8638	52.3719	62.4161	49.8812		73	0	0	0	0.31348	0	0	0.826446	0.41841	41.2903	28.4768	12.1951	6.57895	7.03518	22.8188	14.4444
74	0	0	0	0	0.156006	0.150602	0.34662	0	23.7006	19.6903	7.65306	4.96183	4.947	11.8447	8.26772	22.5941	43.4381	42.0323	32.1199	33.3333	33.7591	26.1468	30.8989	38.4335	54.6737	58.1197	51.0714	51.0172	50.444	53.3461	64.9063	51.3158		74	0	0	0	0.315457	0	0	0.826446	0	41.875	33.9869	12.8049	6.32911	7.46269	23.2877	14.2857
75	0	0	0	0	0.16	0.134228	0.561798	0	21.9802	16.5272	7.09046	5.23256	4.77137	11.2727	9.38124	25.3247	37.7926	41.6862	31.1445	36.6029	35.1986	28.6976	32.0442	36.5079	55.5154	54.5988	52.6756	55.0832	54.8583	54.7348	64.6859	53.5714		75	0	0	0	0.31348	0	0	0.411523	0	39.6226	33.1081	13.4146	6.45161	6.96517	22.5166	15.3846
76	0	0	0	0	0.148588	0.159236	0.582524	0	26.7123	18.3066	7.60095	4.811	4.81481	12.5	10.766	24.0088	40.2913	43.7037	33.7143	36.1746	35.3282	29.3144	32.8155	36.5482	56.3258	55.595	51.6667	55.6114	58.2485	57.8947	65.4485	50.8475		76	0	0	0	0.316456	0	0	0.809717	0	41.5094	34.2282	13.9394	5.59006	7.53769	27.027	16.0221
77	0	0	0	0	0.152439	0.167224	0.352113	0	23.2848	16.2162	6.94737	5.54371	4.95726	11.6279	10.6	23.8208	40.8638	42.711	32.3529	33.7786	35.7853	27.7027	31.4286	42.4307	59.469	59.0909	56.7881	56.2197	55.9441	52.1295	68.4746	49.5098		77	0	0	0	0	0	0	0.423729	0	41.5094	33.1081	13.5802	6.32911	7.5	26	16.5746
78	0	0.185185	0	0	0.14771	0.142857	0.557621	0	25.4005	19.1537	7.76471	5.1458	5.03472	12.5761	10.6122	25.9091	40.678	42.5662	31.6271	37.4494	38.9734	31.9481	32.6087	41.3793	60.9848	58.8583	49.1603	57.6923	61.3412	57.4713	68.5092	53.5963		78	0	0.309598	0	0.309598	0	0	1.65289	0	40.8537	33.7662	13.5802	6.45161	6.96517	25.3247	17.6796
79	0	0.178891	0	0	0.299401	0.303951	0.332226	0	22.2222	21.8468	8.84956	5.60579	4.90196	11.9089	10.4587	23.5955	40.0966	47.8803	32.4627	37.4494	39.1304	28.7582	35.4478	38.0107	57.6271	59.1716	56.2401	57.03	60.4374	54.717	68.1282	52.6196		79	0	0.310559	0	0.311526	0	0	0.829876	0.401606	41.9753	31.7881	14.6341	8.49673	8.41584	26.7974	17.0455
80	0	0	0	0	0.147929	0.168067	0.557621	0	23.3333	24.5243	7.94045	6.95489	5.70866	12.6629	12.1951	27.3138	43.8938	48.5507	35.7407	38.1605	39.375	33.3333	38.4328	40.5242	62.4776	61.2069	56.3793	64.0832	61.4964	60.1073	69.9275	58.6486		80	0	0	0	0.3125	0	0	1.23457	0	40.1274	34.4595	14.375	7.28477	9.18367	21.7105	17.0455
81	0	0	0	0	0.15083	0.342466	0.900901	0	25.5274	25.5583	7.98969	5.45455	6.46853	12.069	11.4228	25.7919	41.8919	49.8688	35.524	37.62	38.0531	34.4298	34.0426	41.1067	63.5161	60.4938	61.1742	59.8527	66.1792	61.1888	71.9081	56.2347		81	0	0	0	0.318471	0	0	1.20968	0	42.1384	32.6531	14.557	8.44156	8.08081	25	16.2921
82	0	0.186916	0	0	0.294118	0.144509	0.686106	0	25.9635	22.9213	7.61099	5.88235	6.64336	11.753	9.30233	26.7894	47.7431	49.3917	36.4706	39.313	41.4587	31.619	38.3302	39.7569	63.1849	61.4754	60.4131	60.9842	59.7884	62.4357	67.3667	57.4074		82	0	0.320513	0	0.311526	0	0	0.408163	0	43.125	35.6164	14.6497	7.00637	10.4478	24.2038	15.5556
83	0	0	0	0	0.292398	0.337268	0.311526	0	28.3898	21.5953	9.00901	5.46448	6.69216	15.2542	11.2676	28.6902	45.9649	50.7282	37.4016	37.051	38.9831	34.8837	37.4778	41.0351	68.8755	65.7895	59.6059	60.0313	64.3911	61.6608	71.8593	56.25		83	0	0	0	0.3125	0	0	0.414938	0	43.949	36.3014	15.0327	8.3871	10.6061	28.8462	15.9091
84	0	0	0	0	0.415512	0.157233	0.47619	0	31.0112	20.6439	8.45987	6.11916	6.15114	14.7773	10.3846	27.6169	49.6633	55.7692	39.2241	38.3764	39.3885	34.6154	37.3898	38.9744	65.5987	65.2246	68.2836	63.7124	62.6118	63.8112	70.5107	52.8345		84	0	0	0	0	0	0	0	0.401606	42.5	34.9315	16.3399	7.38255	11.5	24.8366	18.1818
85	0	0	0	0	0.288184	0.168067	0.517241	0	27.7778	25.8517	8.02603	7.31225	6.86869	13.986	12.766	28.3482	51.6008	56.3218	40.6542	40.1152	43.0127	41.2301	39.0892	43.8356	63.6678	66.9675	67.325	65.7371	62.9234	63.8686	70.2163	59.4059		85	0	0	0	0.311526	0	0	0.420168	0.396825	41.7722	36.3636	15.2866	7.74194	11.2245	24.0506	18.5393
86	0	0	0	0	0.152207	0.140647	0.369686	0	26.4706	26.4286	8.96552	7.3132	6.03774	14.4665	12.4283	32.1759	52.4618	54.1562	39.8524	39.3996	45.9514	38.0753	35.1648	44.8133	66.5414	68.9964	66.2045	64.7351	65.0877	64.0794	68.172	60.9195		86	0	0	0	0.3125	0	0	0.796813	0.4	42.7673	37.7622	17.4194	8.28025	10.628	26.4151	20.5714
87	0	0	0	0	0.30722	0.159744	1.01626	0	30.474	26.2693	9.05172	6.52921	7.09091	16.2162	13.6187	31.2364	52.4254	53.7129	35.5191	39.5753	40.208	36.2	41.8146	44.1057	66.4875	67.9089	65.6881	63.8112	68.3426	65.233	73.8053	57.0539		87	0	0	0	0.30303	0	0	0.790514	0.390625	44.4444	37.931	18.9873	8.55263	10.628	27.0968	17.1429
88	0	0.192308	0	0	0.280505	0.152439	0.485437	0	30.9577	20.8029	10.5618	10	7.43243	16.5339	12.8631	26.383	54.2461	54.1126	39.9543	39.4636	38.8158	39.3873	37.1747	44.3787	67.9339	68.5053	67.9245	65.3584	68.5252	67.4157	71.2766	62.0455		88	0	0.3125	0	0.30581	0	0	0.803213	0	43.3962	36.7347	18.75	11.039	10.8374	28.7582	19.4444
89	0	0.2	0	0	0.144928	0.140056	0.664452	0	32.8194	25.8294	9.0566	7.16612	7.69231	17.8054	11.6832	29.9781	51.0055	51.6556	40.6475	41.3861	39.4915	37.8	36.8327	39.0543	69.9324	71.7228	65.7439	64.404	65.1085	66.426	75.4688	61.674		89	0	0.310559	0	0.306748	0	0	0.78125	0	45.283	39.4366	18.3544	10.6918	11.6162	28.3871	19.8895
90	0	0	0	0	0.2886	0.143062	0.711744	0	31.3225	27.5862	8.45361	8.75486	8.06452	17.9396	13.0282	30.3327	50.2479	54.2117	38.4134	44.1667	44.5759	39.1566	36.2393	46.0446	71.3775	68.4628	64.8333	63.6953	67.4051	66.3669	74.5427	61.3546		90	0	0	0	0.30303	0	0	0.390625	0	46.5409	37.8378	19.7452	10.559	12.5604	28.3871	20.5556
91	0	0.182149	0	0	0.282885	0.165837	0.725953	0	30.1624	25.6	10.5023	7.88644	8.00712	19.8795	12.3188	27.4854	56.7901	56.6351	40.1079	44.2149	44.9331	38.8211	38.6404	40.4973	71.7905	70.5584	60.625	68.2927	65.3355	67.6157	75.2827	61.807		91	0	0.308642	0	0.30303	0	0	0.775194	0	46.4968	38.5621	19.4805	12.2581	12.6214	28.3871	20.6704
92	0	0.196464	0	0	0.423131	0.251256	0.840336	0	31.9018	28.2167	8.11404	8.80282	7.18447	22.5877	13.6646	26.1628	54.9414	59.6154	40.7708	43.9771	43.3276	40.0428	37.2727	41.7699	70.7721	72.3608	62.5776	67.8201	72.7768	70.0935	77.2727	64.2553		92	0	0.306748	0	0.303951	0	0	0.383142	0	44.0252	39.7351	16.6667	13.75	12.4402	30.4636	20.442
93	0	0.182149	0	0	0.414938	0.157233	0.312012	0	34.0816	29.6053	9.01468	8.82883	6.14334	20.381	12.7072	27.5049	53.2154	57.4879	39.5143	45.8506	43.0357	41.8	37.4384	40.4918	71.5008	73.0298	65.7377	67.603	70.5193	71.028	75.7062	63.3028		93	0	0.308642	0	0.304878	0	0	0.392157	0	46.875	39.8649	17.1975	10.7595	12.5604	29.4118	21.547
94	0	0	0.163666	0	0.538358	0.169779	0.559701	0	31.3808	28.3019	8.79346	8.93855	8.78505	17.5649	13.0288	26.9531	56.5217	57.385	43.2304	42.1252	44.1288	38.4462	37.4587	42.087	72.1202	73.7052	71.82	68.6542	69.3709	67.5127	78.9555	62.6667		94	0	0	0.353357	0	0	0	0.380228	0	45.8599	37.1622	17.7914	13.125	13.6792	29.0323	20.339
95	0	0.185529	0	0	0.265252	0.121803	0.547445	0	30.8585	29.8578	9.61145	9.07407	8.33333	18.0412	14.3911	29.3139	59.0818	55.7377	41.9483	45.7143	46.6543	37.4031	38.6667	44.5489	73.5043	74.7253	61.7792	64.4407	67.5883	70.4663	76.5348	64.488		95	0	0.311526	0	0.301205	0	0	0.384615	0.364964	45.9119	40.3974	19.375	11.3208	11.6505	28.125	22.3464
96	0	0.176991	0	0	0.41841	0.137741	0.327869	0	35.123	28.9916	9.14179	8.34725	8.20244	17.92	14.8342	28.1426	55.6326	60.7069	44.717	47.3684	44.5578	38.4615	38.7043	41.8605	74.3961	75.7983	69.8324	70.3316	72.621	68.6688	81.0185	66.9546		96	0	0.310559	0	0.303951	0	0	0.380228	0	46.4516	39.3333	20	13.5484	12.1359	28.2209	24.1758
97	0	0.168067	0	0	0.270636	0.130378	0.627943	0	33.3333	29.7071	7.94824	9.18919	7.02341	15.9091	14.1379	30.3249	59.4454	59.5436	41.2214	46.3878	44.4023	42.2091	36.9181	40.7216	72.8155	74.0995	63.2166	66.6124	70.8661	70.3892	77.1084	65.6504		97	0	0.31348	0	0	0	0	0.373134	0	46.1039	36.2416	19.1083	12.6582	13.3005	28.75	21.4286
98	0	0.178571	0	0	0.281294	0.264901	0.707965	0	29.4589	29.3651	10.3718	7.74411	7.45455	17.4679	16.1597	28.1124	58.2474	64.2697	39.9261	42.8816	44.7504	42.5403	38.3333	41.1972	73.1023	75.4717	64.5312	70.3151	72.0191	71.0824	71.887	66.5979		98	0	0.315457	0	0.299401	0	0	0.769231	0	43.871	37.1622	20.8861	10.828	12.2549	29.6296	22.0994
99	0	0.178253	0	0	0.265604	0.156495	0.325203	0	30.8824	29.8319	9.21659	5.97243	6.68954	19.9307	14.1136	29.927	61.2416	61.3187	42.3841	44.0647	46.5461	41.0506	41.0049	45.2242	75.2053	71.2349	69.687	72.0137	74.9196	72.326	74.4459	64.3923		99	0	0.315457	0	0	0	0	0.380228	0	46.1538	37.5839	20	10.9677	12.9187	29.697	21.547
100	0	0.171821	0	0	0.280505	0.140647	0.469484	0	32.6882	27.853	10.2669	7.31261	7.9602	19.604	14.1156	29.3763	62.906	62.9454	43.2071	48.2243	45.3626	42.7523	44.2017	42.8839	78.8274	73.6156	68.9382	73.2743	72.5309	76.3371	82.2981	66.5414		100	0	0.3125	0	0.308642	0	0	0	0	46.1538	38.8158	19.6203	12.3457	13.7255	31.4465	21.7391
101	0	0.19084	0	0	0.264901	0.133869	0.3367	0	34.1981	32.2967	9.36902	7.04225	10.1498	17.2881	16.2264	31.9109	65.669	61.8483	45.8848	51.1364	47.4517	46.5909	41.8451	46.8172	74.9583	73.8843	72.0354	72.2814	72.5962	75.2883	81.0072	67.284		101	0	0.308642	0	0	0	0	0.754717	0	46.3087	35.9477	18.5897	12.7389	12.4402	31.25	21.3904
102	0	0.183824	0	0	0.286123	0.147929	0.466563	0	32.9741	26.9231	9.61145	9.49721	9.17874	19.0476	18.6347	30.7536	65.529	66.0147	43.3684	47.0699	48.6395	43.8202	42.8803	46.9613	78.1759	74.3986	70.1149	73.9414	77.3852	74.22	79.7538	69.3878		102	0	0.314465	0	0.310559	0	0	0.769231	0	41.3333	33.1169	18.9542	13.75	13.2353	31.0127	22.8261
103	0	0.173913	0	0	0.4	0.145138	0.310078	0	30.038	30.6584	9.16031	9.61183	9.46644	20	15.8813	31.8982	68.4906	68.9744	46.5306	47.0037	49.1172	48.0287	39.4813	47.0711	78.9389	75.9599	72.4077	73.2877	75.52	75.7009	82.3022	68.5371		103	0	0.308642	0	0.304878	0	0	0.743494	0	39.7351	35.5263	19.6078	16.3522	14.0777	30	24.7253
104	0	0.166945	0	0	0.135501	0.152672	0.19305	0	31.7227	29.6154	10.2459	8.56672	8.82353	21.2341	18.9024	32.1561	65.8784	66.5148	42.9603	48.4266	47.9167	48.847	46.9551	51.25	78.282	76.489	72.7425	71.7593	76.0938	77.5338	83.046	67.8068		104	0	0.302115	0	0.304878	0	0	0.719424	0	41.7219	35.0993	20.3947	13.75	13.5	28.75	23.2044
105	0	0.190114	0	0	0.136799	0.161812	0.522648	0	32.8228	27.6768	11.3027	8.90152	10.1974	21.8504	17.762	30.4132	65.2027	67.8663	45.1128	48.2375	45.8841	47.1287	41.2403	48.3221	77.7955	74.1886	72.1053	71.151	78.8553	75.8204	85.755	67.4518		105	0	0.304878	0	0.30581	0	0	0.735294	0	41.1765	34.6405	19.4631	12.5	14.7059	30.2469	23.3333
106	0	0.169205	0	0	0.123305	0.30581	0.498339	0	31.893	27.5986	9.89247	9.36937	9.83333	18.662	18.4116	31.5094	67.0909	67.2941	44.6266	51.3011	46.9579	47.1136	46.3248	49.6957	78.5827	72.7794	73.6549	70.9199	78.7728	76.8489	83.9623	69.2153		106	0	0.303951	0	0.301205	0	0	0.738007	0	38.6667	35.5705	20	13.3333	14.9254	30.4348	23.0337
107	0	0.198807	0	0	0.283286	0.152905	0.723327	0	30.9478	28.2883	8.70445	8.44794	10.2564	17.134	17.8378	32.6693	66.1996	67.1605	44.5328	51.0516	50.7538	48.6434	46.3196	50.1894	79.7639	76.8293	67.3947	73.8176	78.2353	78.1701	81.9259	69.145		107	0	0.301205	0	0.297619	0	0	0.735294	0	40.6667	34.2282	19.4631	13.3333	17.4359	26.3804	23.4637
108	0	0.185529	0	0	0.273598	0.139082	0.504202	0	33.8086	30.6265	9.49721	11.032	10.4283	17.1429	16.7293	36.1868	68.0357	66.3677	47.2617	49.6283	51.0721	48.8117	38.1024	51.8868	80.9764	72.7428	74.4318	73.8977	82.0976	78.1403	84.4852	72.2656		108	0	0.301205	0	0.297619	0	0	0.738007	0	40	34.8684	17.2414	10.7143	15.736	27.6074	22.1591
109	0	0.179211	0	0	0.438596	0.128866	0.307692	0	32.5203	30.0388	8.9317	8.85668	12.2523	17.6198	17.7738	33.8816	68.3219	67.7262	44.3431	50	53.7753	45.0777	44.5364	53.6585	79.9677	75	72.8455	70.178	81.3644	78.4441	82.138	71.5105		109	0	0.299401	0	0.295858	0	0	0.724638	0	42.953	34.4595	19.4444	11.1801	15.5	26.9939	21.3483
110	0	0.167504	0	0	0.411523	0.298063	0.477707	0	33.9394	31.9471	9.92218	9.28	10.7081	17.6373	17.2697	36.4452	66.4957	70.3046	44.6894	55.0898	49.9232	46.4098	37.4462	48.659	81.4114	77.3124	74.4565	71.8447	77.3449	79.8658	80.1054	68.7151		110	0	0.301205	0	0.304878	0	0	0.729927	0	44.2953	36.8421	18.6207	11.3924	14.7959	28.125	21.0227
111	0	0.15674	0	0	0.269906	0.15625	0.176991	0	32.7198	34.2857	8.51449	9.98043	9.2233	19.962	18.0887	34.5161	68.6207	67.9814	43.4137	54.0541	53.7102	47.3022	40.1493	48.9681	78.9127	79.7659	74.0095	72.5038	81.9013	81.8841	82.3606	72.4409		111	0	0.304878	0	0	0	0	0.727273	0	43.9189	41.0256	18.8811	12.5749	15.5	28.5714	22.4719
112	0	0.178891	0	0	0.494438	0.258398	0.566038	0	32.5482	31.6129	8.63971	8.40065	11.5445	17.377	18.6964	33.6478	69.4056	65.1961	46.7466	54.1841	49.4784	52.214	47.2973	46.4351	80.5128	78.7521	78.0656	73.0051	80.5423	79.7251	85	73.4463		112	0	0.30303	0	0.304878	0	0	0.729927	0	39.0728	38.8158	17.3611	12.5749	13.8462	26.875	23.0337
113	0	0.179211	0	0	0.257069	0.136986	0.296296	0	35.6863	30.1444	8.39416	8.44646	9.01771	17.9054	19.5946	36.7987	67.2474	67.0077	41.3902	51.0309	53.1092	50.4521	37.6605	48.3932	81.1321	77.548	73.3441	70.9251	81.4634	80.0336	85.8921	73.2955		113	0	0.298507	0	0.310559	0	0	0.361011	0	40.6667	38.961	18.7919	11.465	13.2653	25.4658	25.8242
114	0	0.158983	0	0	0.408163	0.127389	0.322061	0	36.2887	28.655	10.251	10.3333	10.2894	15.84	20	35.4369	68.5121	69.2483	47.2486	51.1927	52.8455	53.7849	49.0501	45.8015	81.9013	79.2295	72.5649	70.178	83.0247	80.4714	88.5798	73.7069		114	0	0.298507	0	0.307692	0	0	0.35461	0	42.953	40.2597	18.8811	12.426	15.8163	24.6914	23.3333
115	0	0.174216	0	0	0.263505	0.135318	0.51458	0	34.3373	31.1377	10.4603	10.9689	10.6599	17.7994	21.5953	36.7188	71.0993	69.2982	46.1856	54.7059	50.9687	49.9051	47.0785	49.4565	83.0743	80.4577	75.0476	74.7899	82.0783	79.4872	87.8531	75.3372		115	0	0.301205	0	0	0	0	0.70922	0	42.4658	40.3846	19.1781	11.6564	15.5	26.087	24.1758
116	0	0.164204	0	0	0.264201	0.131752	0.465116	0	32.8794	31.1412	10.9848	10.5785	11.3057	17.0347	20.5342	40	71.1604	71.1628	42.0415	52.7383	54.4554	48	46.9522	54.2254	84.6287	79.393	74.4076	73.591	80.3207	78.8525	87.0883	75.523		116	0	0.304878	0	0.308642	0	0	0.699301	0	42.5676	36.0759	19.1781	12.5749	14.8515	24.5283	24.8619
117	0	0.172414	0	0	0.27894	0.122549	0.297619	0	35.3659	33.2584	10.6509	9.21875	11.8166	16.3462	20.298	40.2418	69.9831	68.1347	44.8276	54.5126	53.2125	47.5779	39.1618	49.6491	83.677	79.4992	78.1787	71.7523	84.375	80	88.2845	76.4092		117	0	0.303951	0	0.316456	0	0	0.719424	0.340136	44.7368	37.5796	16.2162	13.6646	15.9204	27.673	23.2432
118	0	0.180505	0	0	0.364078	0.122699	0.2886	0	36.747	33.5938	12.395	10.0575	11.094	14.5897	19.8988	38.5281	72.2132	70.8716	44.3878	55.9701	51.876	49.4058	40.4762	48.4171	85.4949	80.8475	77.5338	74.7024	83.7025	81.3993	87.3563	74.0812		118	0	0.298507	0	0	0	0	0.719424	0	44.3709	38.8158	15.7534	12.7389	15.8416	26.8293	21.978
119	0	0.164474	0	0	0.261438	0.247219	0.746269	0	34.4231	34.3035	12.8155	8.85341	9.73837	15.6805	20.1354	37.5	70.6927	69.555	43.7722	55.7554	48.9489	47.6027	45.4829	50.8704	82.069	81.3099	68.8857	75.7528	83.8849	79.7806	88.2759	72.8119		119	0	0.296736	0	0	0	0	0.719424	0	43.9189	36.1842	16.0839	11.1111	13.8614	28.8462	26.2295
120	0	0.161031	0	0	0.151057	0.251256	0.769231	0	34.308	37.1981	12.1032	10.1749	10.8108	15.9624	18.4919	39.528	67.0312	72.9064	45.4198	58.9695	47.5921	50.5263	44.4089	48.6891	86.5517	81.9699	74.6365	74.744	85.6474	79.2937	88.7701	75.8824		120	0	0.299401	0	0	0	0	1.10294	0.348432	41.3333	38.3117	17.931	11.8012	13.9896	30.1887	22.0994
[truncated: 17 more columns]

## Sheet: Data SF1
Data SF1
	Proposed method	ImageJ analysis
Percentage of GFP-pos Nuclei Sample #1	63.466	55.5115
Percentage of GFP-pos Nuclei Sample #2	63.3871	65.0399
Percentage of GFP-pos Nuclei Sample #3	61.8361	58.8097
Mean	62.8964	59.787
SD	0.919095	4.83882
ttest		0.378811

## Sheet: Data SF2
Data of SF2
	Events	Deviation in %
Hoechst Count	324
Automated Count	351	8.33333
